# Supplementary material for: Transcriptome Signatures in Pseudomonas simiae WCS417 Shed Light on Role of Root-Secreted Coumarins in Arabidopsis-Mutualist Communication
Source: Microorganisms. 2021 Mar 11;9(3):575. doi: 10.3390/microorganisms9030575 (PMC8000642; doi:10.3390/microorganisms9030575)
Supplement: Supplementary file 1 [file microorganisms-09-00575-s001.zip]

Archive with 3 entries (2 files):
- microorganisms-1099217-supplementary materials/
- microorganisms-1099217-supplementary materials/microorganisms-1099217-supplementary materials.docx
- microorganisms-1099217-supplementary materials/Supplemental Dataset 1-4.xlsx
