# Supplementary material for: Transcriptome Signatures in Pseudomonas simiae WCS417 Shed Light on Role of Root-Secreted Coumarins in Arabidopsis-Mutualist Communication
Source: Microorganisms. 2021 Mar 11;9(3):575. doi: 10.3390/microorganisms9030575 (PMC8000642; doi:10.3390/microorganisms9030575)
Supplement: Supplementary file 1 [file microorganisms-09-00575-s001.zip › microorganisms-1099217-supplementary materials/Supplemental Dataset 1-4.xlsx]

## Sheet: Title page
Datasets content
Supplemental Dataset 1: Estimated counts of 5545 coding genes of Pseudomonas simiae WCS417 in responses to root exudates derived from Col-0 and f6'h1 plants growing under iron deficiency
Supplemental Dataset 2: Transcripts per million of 5545 coding genes of Pseudomonas simiae WCS417 in responses to root exudates derived from Col-0 and f6'h1 plants growing under iron deficiency.
Supplemental Dataset 3: 439 differentially expressed genes (DEGs) of Pseudomonas simiae WCS417 in responses to root exudates derived from Col-0 and f6'h1 plants growing under iron deficiency. Dataset is organized according to the log2-fold change.
Supplemental Dataset 4: 383 differentially expressed genes (DEGs) that are associated with clusters of orthologous groups (COG) of Pseudomonas simiae WCS417 in responses to root exudates derived from Col-0 and f6'h1 plants growing under iron deficiency. Dataset is organized according to the COG category and then to the log2-fold change. Data was retrieved from published data (Cole et al., 2017).

## Sheet: Supplemental Dataset 1
	Col-0			f6'h1
Locus_tag	1	2	3	1	2	3
actP	30981	29130	46938	49000	48003	44643
amiE	48	61	43	50	45	33
antC	39	30	31	36	36	46
araG	2936	2835	2928	2997	2836	2699
araG	1373	1288	1178	959	827	746
aspA	148	164	187	150	148	138
carB	1484	1574	1621	1625	1477	1594
dnaE2	186	129	232	154	136	168
dppD	255	268	288	260	258	246
emrB	64	56	68	61	72	65
fabG	901	890	968	886	847	868
fadE	1567	1399	1730	1491	1409	1449
fadH	291	286	323	370	311	323
fecB	55	49	67	55	52	24
fecD	12	8	16	7	9	15
fieF	227	240	253	285	260	280
flgB	1731	1369	1637	1905	1755	1901
flgF	2329	2097	2726	2937	2688	2688
fliA	7714	7030	7300	7023	6805	5668
fliI	1121	968	1102	1080	1046	1206
fliI	71	59	74	56	64	69
fumC	49	48	68	60	50	61
gatB	368	359	355	352	352	331
gcvT	690	552	699	735	614	645
glnQ	2500	2428	2510	2132	2031	1973
glnQ	24	34	22	24	21	23
glnQ	183	174	187	206	201	216
glyA	616	602	877	738	750	736
glyA	17101	16657	16805	12716	11890	11944
hflB	7751	7584	7358	7867	7482	7241
hisI	338	302	365	394	352	344
hscB	90	131	118	125	109	106
livG	373	379	382	352	340	336
livM	371	331	353	390	296	331
lldD	87	69	90	109	100	81
lldD	899	834	1020	762	878	855
mdoD	902	861	929	990	929	939
metG	235	283	301	242	225	205
motC	930	866	973	891	952	991
nudF	1789	1682	1535	1796	1604	1757
nusA	388	344	354	424	391	368
obgE	124	140	137	118	130	114
pdhR	284	251	254	246	225	160
pgaB	706	685	694	576	583	588
proY	201	197	224	194	165	180
PS417_RS00005	0	0	0	0	0	0
PS417_RS00015	332	390	303	355	309	315
PS417_RS00020	652	630	693	672	692	711
PS417_RS00025	298	312	236	297	299	269
PS417_RS00030	210	148	187	135	136	133
PS417_RS00035	165	173	158	140	135	129
PS417_RS00040	1915	2032	2050	1849	1728	1849
PS417_RS00045	390	385	376	320	275	314
PS417_RS00050	494	499	532	453	409	434
PS417_RS00055	383	357	435	358	332	306
PS417_RS00060	98	131	99	75	75	77
PS417_RS00065	428	462	397	390	366	359
PS417_RS00070	119	129	122	126	126	123
PS417_RS00075	670	737	637	585	492	555
PS417_RS00080	402	427	454	388	339	413
PS417_RS00085	2007	1898	1828	1801	1684	1587
PS417_RS00090	808	864	759	810	764	770
PS417_RS00095	2395	2461	2313	2456	2410	2312
PS417_RS00100	345	347	325	407	395	380
PS417_RS00105	395	376	480	392	386	385
PS417_RS00110	133	108	322	403	454	447
PS417_RS00115	827	729	1941	2782	2759	2845
PS417_RS00120	1	3	5	7	4	7
PS417_RS00125	90	81	104	95	87	66
PS417_RS00130	487	546	589	508	521	520
PS417_RS00135	48	40	48	36	44	38
PS417_RS00140	64	95	78	76	76	76
PS417_RS00145	183	177	212	211	171	181
PS417_RS00150	169	155	121	159	141	169
PS417_RS00155	118	123	138	169	129	140
PS417_RS00160	120	106	115	85	98	96
PS417_RS00165	289	326	355	255	278	279
PS417_RS00170	50	36	85	50	49	60
PS417_RS00175	460	409	462	390	406	352
PS417_RS00180	101	90	119	118	97	109
PS417_RS00185	142	128	164	170	156	158
PS417_RS00190	312	288	360	294	345	301
PS417_RS00195	538	510	510	692	580	607
PS417_RS00200	255	350	274	282	296	281
PS417_RS00205	73	84	91	97	94	82
PS417_RS00210	11519	11402	10385	11220	9767	5415
PS417_RS00215	338	383	346	370	359	284
PS417_RS00220	394	392	400	372	370	390
PS417_RS00225	43	49	49	61	58	60
PS417_RS00230	18	17	9	18	20	18
PS417_RS00235	14	13	16	7	14	16
PS417_RS00240	43	54	40	37	37	31
PS417_RS00245	19	20	38	25	26	28
PS417_RS00250	11	13	12	14	6	12
PS417_RS00255	50	45	58	55	61	42
PS417_RS00260	106	120	103	112	97	102
PS417_RS00265	78	72	72	58	57	51
PS417_RS00270	18	18	21	22	22	19
PS417_RS00275	63	78	73	78	66	65
PS417_RS00280	35	29	36	44	29	37
PS417_RS00285	103	98	127	92	88	92
PS417_RS00290	308	334	337	320	326	286
PS417_RS00295	201	176	199	189	189	204
PS417_RS00300	326	326	336	328	352	339
PS417_RS00305	190	210	205	217	178	185
PS417_RS00310	541	511	624	581	570	618
PS417_RS00315	370	360	345	395	367	440
PS417_RS00320	393	366	501	406	390	396
PS417_RS00325	237	227	232	211	196	252
PS417_RS00335	52	60	73	84	79	68
PS417_RS00340	1983	1912	2642	3418	3502	3475
PS417_RS00345	3277	3054	4640	6166	5587	5614
PS417_RS00350	30	41	47	32	27	37
PS417_RS00355	25	30	16	26	25	22
PS417_RS00360	58	46	33	32	36	40
PS417_RS00365	120	94	161	127	147	150
PS417_RS00370	452	357	404	491	454	481
PS417_RS00375	123	123	142	140	139	141
PS417_RS00380	111	117	146	118	125	104
PS417_RS00385	288	242	347	316	262	282
PS417_RS00390	637	593	603	622	574	560
PS417_RS00395	746	755	634	687	594	589
PS417_RS00400	398	325	375	367	349	347
PS417_RS00405	781	644	682	718	702	712
PS417_RS00410	478	295	669	578	565	638
PS417_RS00415	235	251	269	265	254	256
PS417_RS00420	362	313	394	425	396	458
PS417_RS00425	247	192	262	263	288	254
PS417_RS00430	34	35	40	47	49	52
PS417_RS00435	77	97	97	89	102	92
PS417_RS00440	1265	1361	1172	1507	1345	1304
PS417_RS00445	343	298	300	273	274	315
PS417_RS00450	1660	1596	1735	1706	1620	1699
PS417_RS00455	625	619	795	643	649	716
PS417_RS00460	150	139	196	149	176	173
PS417_RS00465	1431	1175	7040	10252	9055	6292
PS417_RS00470	523	396	2163	2722	2584	2741
PS417_RS00475	446	373	1961	2391	2281	2505
PS417_RS00480	474	362	1394	2038	1943	2081
PS417_RS00485	374	383	1100	1625	1608	1695
PS417_RS00490	968	915	1060	1083	997	921
PS417_RS00495	73	59	59	77	57	57
PS417_RS00500	132	125	171	119	110	116
PS417_RS00505	221	224	530	535	561	559
PS417_RS00510	359	351	1012	1169	1235	1285
PS417_RS00515	3138	3339	3051	2702	2626	2630
PS417_RS00520	70	63	74	65	61	54
PS417_RS00525	21	18	24	23	13	12
PS417_RS00530	0	0	0	0	0	0
PS417_RS00535	152	113	214	161	160	184
PS417_RS00540	6670	4555	5865	4324	4362	4851
PS417_RS00545	202	190	134	190	195	181
PS417_RS00550	1208	1357	1187	1298	1198	1307
PS417_RS00555	34	29	20	28	25	29
PS417_RS00560	132	127	139	150	133	151
PS417_RS00565	286	273	325	341	356	353
PS417_RS00570	31	24	30	35	23	35
PS417_RS00575	68	56	91	55	47	61
PS417_RS00580	20	25	22	19	12	10
PS417_RS00585	249	258	236	281	252	203
PS417_RS00590	493	524	521	553	514	459
PS417_RS00595	162	183	222	170	184	153
PS417_RS00600	49	32	82	42	41	51
PS417_RS00605	222	228	241	234	205	222
PS417_RS00610	18	21	29	23	20	23
PS417_RS00615	88	83	126	73	102	93
PS417_RS00620	87	67	105	78	59	62
PS417_RS00625	207	183	226	191	187	164
PS417_RS00630	44	27	57	43	43	44
PS417_RS00635	47	56	56	49	73	48
PS417_RS00640	270	286	304	331	367	322
PS417_RS00645	58	42	60	60	49	71
PS417_RS00650	138	125	213	142	146	142
PS417_RS00655	302	276	286	262	258	263
PS417_RS00660	2236	2447	2222	2219	2174	2114
PS417_RS00665	34	53	39	37	31	34
PS417_RS00670	2353	2352	2672	2730	2637	2473
PS417_RS00675	295	252	408	298	294	315
PS417_RS00680	305	293	393	377	381	379
PS417_RS00685	92	54	92	65	60	61
PS417_RS00690	50	48	59	37	29	27
PS417_RS00695	186	184	233	192	168	194
PS417_RS00700	1596	1633	1578	1633	1455	1425
PS417_RS00705	726	669	680	602	641	655
PS417_RS00710	894	907	712	791	721	694
PS417_RS00715	2230	2202	2371	2141	2078	2169
PS417_RS00720	838	814	791	814	787	835
PS417_RS00725	285	257	271	265	284	274
PS417_RS00730	66	69	97	84	84	85
PS417_RS00735	325	329	498	463	418	383
PS417_RS00740	182	176	179	247	181	204
PS417_RS00745	839	755	783	800	789	771
PS417_RS00750	387	315	369	339	344	343
PS417_RS00755	773	716	715	652	632	637
PS417_RS00760	1084	1104	1132	1018	997	1045
PS417_RS00765	37	29	39	29	32	22
PS417_RS00770	472	370	557	396	472	465
PS417_RS00775	263	229	194	194	201	182
PS417_RS00780	927	912	1059	971	933	982
PS417_RS00785	69	51	50	59	36	47
PS417_RS00790	0	0	0	0	0	0
PS417_RS00795	280	254	257	234	263	287
PS417_RS00800	937	824	1155	1194	1159	1070
PS417_RS00805	145	149	169	146	129	166
PS417_RS00810	247	209	269	262	218	248
PS417_RS00815	280	251	241	353	294	292
PS417_RS00820	5	6	5	7	2	5
PS417_RS00825	102	80	119	103	98	95
PS417_RS00830	41	42	77	44	50	63
PS417_RS00835	53	52	47	61	35	40
PS417_RS00840	371	326	434	384	346	360
PS417_RS00845	72	95	84	101	89	98
PS417_RS00850	226	246	251	235	245	256
PS417_RS00855	2118	2055	1779	2041	1867	1949
PS417_RS00860	1003	969	993	976	923	868
PS417_RS00865	1041	1056	1078	1038	1044	998
PS417_RS00870	189	189	185	132	156	132
PS417_RS00875	72	100	75	82	62	66
PS417_RS00880	569	491	721	535	502	524
PS417_RS00885	217	176	202	177	176	227
PS417_RS00890	122	102	144	115	107	115
PS417_RS00895	1162	1078	1238	689	708	678
PS417_RS00900	170	144	156	103	96	107
PS417_RS00905	69	74	72	70	61	75
PS417_RS00910	479	433	517	482	461	435
PS417_RS00915	143	154	150	168	176	156
PS417_RS00920	66	46	50	71	50	60
PS417_RS00925	6956	6950	7864	4927	4702	5149
PS417_RS00930	17224	14907	23488	14089	14156	15689
PS417_RS00935	268	214	236	197	179	192
PS417_RS00940	606	590	594	559	501	496
PS417_RS00945	242	275	237	293	257	261
PS417_RS00950	202	177	195	200	186	182
PS417_RS00955	470	492	479	527	477	499
PS417_RS00960	377	350	416	398	352	325
PS417_RS00965	691	671	873	769	738	717
PS417_RS00970	90	109	95	114	98	86
PS417_RS00975	95	116	105	94	111	87
PS417_RS00980	1826	1789	1902	1892	1679	1800
PS417_RS00985	1665	1566	2575	1985	1865	2187
PS417_RS00990	27	43	42	39	40	38
PS417_RS00995	1188	1078	1039	1194	1072	1051
PS417_RS01000	1695	1681	1997	1889	1772	1963
PS417_RS01005	10190	9977	9542	11404	10535	10221
PS417_RS01010	844	929	981	872	864	882
PS417_RS01025	1003	952	1101	886	864	985
PS417_RS01030	25	20	27	15	32	29
PS417_RS01035	2578	2900	2550	3106	2752	2496
PS417_RS01040	132	124	127	125	129	111
PS417_RS01055	177	159	176	202	177	154
PS417_RS01060	211	176	215	179	162	201
PS417_RS01065	25	30	25	32	21	21
PS417_RS01070	3068	3026	2874	2768	2703	2667
PS417_RS01075	580	495	786	585	573	639
PS417_RS01080	221	189	223	192	170	178
PS417_RS01085	2044	1867	2055	2366	2148	2102
PS417_RS01090	639	657	656	752	650	622
PS417_RS01095	45	52	58	68	36	39
PS417_RS01100	778	723	845	843	807	822
PS417_RS01105	1903	1940	2220	2274	2017	2107
PS417_RS01110	75	73	91	82	68	77
PS417_RS01115	2048	1945	2087	1955	1975	2002
PS417_RS01120	12	13	21	20	6	14
PS417_RS01125	31	27	24	29	22	23
PS417_RS01130	661	768	620	676	620	508
PS417_RS01135	31	35	53	33	32	44
PS417_RS01140	227	236	310	111	112	116
PS417_RS01145	223	209	228	111	113	125
PS417_RS01150	235	197	299	115	116	134
PS417_RS01155	562	507	810	246	257	298
PS417_RS01160	82	52	81	56	50	64
PS417_RS01165	1102	1077	1008	1038	921	855
PS417_RS01170	283	295	270	304	227	268
PS417_RS01175	739	692	714	566	570	573
PS417_RS01180	776	808	798	696	666	624
PS417_RS01185	52	42	58	49	41	39
PS417_RS01190	388	318	346	343	342	359
PS417_RS01195	185	190	206	178	181	175
PS417_RS01200	564	469	518	430	434	396
PS417_RS01205	2140	2273	1911	2189	1955	1773
PS417_RS01210	185	174	171	163	144	145
PS417_RS01215	331	330	385	281	260	301
PS417_RS01220	157	122	180	109	109	116
PS417_RS01225	141	153	125	126	146	109
PS417_RS01230	47	38	64	40	43	51
PS417_RS01235	110	92	103	122	115	104
PS417_RS01240	78	102	84	88	77	83
PS417_RS01245	62	72	111	61	73	102
PS417_RS01250	275	249	305	197	242	193
PS417_RS01255	335	262	331	286	266	245
PS417_RS01260	100	95	92	73	74	65
PS417_RS01265	152	173	270	151	166	175
PS417_RS01270	71	60	82	67	65	73
PS417_RS01275	85	96	123	108	105	112
PS417_RS01280	491	500	519	472	490	505
PS417_RS01285	739	736	888	919	752	834
PS417_RS01290	1052	962	925	1000	900	903
PS417_RS01295	210	236	220	208	208	197
PS417_RS01300	3443	2931	4198	4064	3890	4714
PS417_RS01305	159	140	170	166	140	136
PS417_RS01310	484	521	489	570	551	488
PS417_RS01315	140	161	145	154	147	147
PS417_RS01320	11	9	7	13	12	14
PS417_RS01325	107	64	69	76	74	76
PS417_RS01330	111	95	155	120	108	113
PS417_RS01335	1702	1513	1901	1885	1740	1744
PS417_RS01340	895	841	957	711	804	769
PS417_RS01345	565	565	503	483	431	336
PS417_RS01350	7668	7676	11916	9799	9145	9449
PS417_RS01355	180	163	172	187	178	191
PS417_RS01360	41	52	59	59	53	58
PS417_RS01365	57	49	48	48	40	37
PS417_RS01370	36	36	42	27	40	29
PS417_RS01380	62	36	58	68	59	46
PS417_RS01385	3	3	3	5	8	4
PS417_RS01390	67	89	73	69	70	68
PS417_RS01395	4765	4852	4926	5128	5040	5035
PS417_RS01400	1645	1639	1820	1729	1588	1525
PS417_RS01405	2119	2205	2064	2117	1992	1663
PS417_RS01410	8016	8035	7537	7804	6849	6738
PS417_RS01415	943	970	933	839	804	730
PS417_RS01420	1173	1049	1255	974	960	910
PS417_RS01425	560	580	573	530	457	433
PS417_RS01430	741	624	770	559	550	513
PS417_RS01435	42	35	44	48	44	49
PS417_RS01440	103	93	139	110	118	114
PS417_RS01445	57	66	58	57	55	57
PS417_RS01450	100	59	129	85	71	77
PS417_RS01455	325	315	405	359	351	353
PS417_RS01460	10	10	14	9	10	7
PS417_RS01465	157	153	177	160	166	129
PS417_RS01470	306	308	334	341	302	308
PS417_RS01475	101	75	98	98	87	104
PS417_RS01480	58	38	85	59	68	71
PS417_RS01485	151	157	179	129	107	147
PS417_RS01490	1746	1825	1901	1509	1405	1478
PS417_RS01495	300	290	293	303	327	326
PS417_RS01500	679	668	734	705	652	716
PS417_RS01505	1323	1188	1314	1359	1324	1353
PS417_RS01510	327	306	290	288	281	268
PS417_RS01515	525	509	472	455	448	436
PS417_RS01520	119	132	161	127	121	106
PS417_RS01525	112	105	115	95	88	117
PS417_RS01530	469	419	436	419	392	436
PS417_RS01535	146	131	125	144	149	122
PS417_RS01540	202	186	205	191	185	181
PS417_RS01545	851	809	822	971	812	837
PS417_RS01550	4284	3990	4519	4350	4261	4357
PS417_RS01555	1691	1583	1520	1522	1380	1344
PS417_RS01560	63	65	105	79	85	84
PS417_RS01565	135	142	173	100	118	137
PS417_RS01570	442	471	490	411	378	468
PS417_RS01575	422	365	415	449	432	421
PS417_RS01580	6867	6999	7011	7196	6905	7079
PS417_RS01585	796	748	814	883	788	836
PS417_RS01590	63	76	86	84	72	77
PS417_RS01595	58	72	75	71	78	93
PS417_RS01600	40	36	46	42	53	67
PS417_RS01605	174	155	210	177	165	159
PS417_RS01610	67	56	56	64	60	69
PS417_RS01615	85	81	82	86	78	83
PS417_RS01620	163	136	216	162	157	162
PS417_RS01625	92	86	148	104	116	102
PS417_RS01630	233	307	255	228	224	187
PS417_RS01635	52	45	55	40	56	58
PS417_RS01640	2361	2215	2096	1215	1243	1253
PS417_RS01645	3906	3744	4655	3959	3846	3825
PS417_RS01650	62	40	54	48	35	50
PS417_RS01655	259	237	253	257	218	199
PS417_RS01660	236	190	227	184	141	155
PS417_RS01665	116	113	110	94	87	114
PS417_RS01670	142	148	123	129	137	90
PS417_RS01675	760	668	798	666	597	677
PS417_RS01680	391	403	406	440	368	371
PS417_RS01685	1405	1371	1466	1411	1271	1351
PS417_RS01690	308	311	330	318	249	292
PS417_RS01695	462	475	505	437	373	348
PS417_RS01700	454	367	420	462	412	406
PS417_RS01705	84	57	83	71	77	63
PS417_RS01710	127	108	108	105	105	119
PS417_RS01715	102	99	114	91	97	90
PS417_RS01720	259	254	275	256	220	206
PS417_RS01725	187	226	308	225	231	222
PS417_RS01730	1150	1120	1058	951	872	902
PS417_RS01735	3393	3298	3625	3334	3200	3098
PS417_RS01740	27	43	41	54	18	33
PS417_RS01745	162	157	192	142	159	167
PS417_RS01750	6	7	10	3	4	3
PS417_RS01755	126	118	167	154	136	148
PS417_RS01760	70	61	83	61	59	80
PS417_RS01765	11	8	19	10	11	19
PS417_RS01770	116	89	87	88	87	116
PS417_RS01775	96	82	121	107	90	93
PS417_RS01780	163	163	139	143	132	138
PS417_RS01785	72	84	81	65	67	77
PS417_RS01790	89	75	122	83	80	70
PS417_RS01795	138	115	142	154	139	147
PS417_RS01800	91	58	139	87	88	81
PS417_RS01805	86	95	95	77	106	98
PS417_RS01810	181	180	176	184	165	143
PS417_RS01815	245	276	240	232	199	177
PS417_RS01820	506	560	539	576	511	513
PS417_RS01825	773	626	941	711	756	709
PS417_RS01830	476	395	586	457	460	545
PS417_RS01835	152	132	233	182	155	176
PS417_RS01840	185	185	202	167	141	160
PS417_RS01845	517	567	539	585	556	602
PS417_RS01850	42	50	46	40	38	32
PS417_RS01855	294	250	352	331	319	320
PS417_RS01860	309	294	286	282	262	306
PS417_RS01865	409	465	418	409	387	346
PS417_RS01870	147	138	184	206	149	161
PS417_RS01875	357	337	373	324	343	347
PS417_RS01880	962	841	1100	936	910	945
PS417_RS01885	25	27	56	26	27	43
PS417_RS01895	93	59	50	69	67	74
PS417_RS01900	399	448	314	372	347	321
PS417_RS01905	208	209	164	157	162	162
PS417_RS01910	4154	4425	3986	4196	3848	3844
PS417_RS01915	1184	1095	1328	1196	1160	1161
PS417_RS01920	383	398	321	372	344	368
PS417_RS01925	2016	1862	2040	1875	1888	1906
PS417_RS01930	1091	876	1143	1081	1032	970
PS417_RS01935	485	394	521	511	433	401
PS417_RS01940	992	881	1101	835	874	769
PS417_RS01945	1096	1107	831	1013	822	577
PS417_RS01950	1753	1527	1776	1439	1251	891
PS417_RS01955	298	272	273	335	293	274
PS417_RS01960	130	133	123	125	117	64
PS417_RS01965	176	143	217	209	173	173
PS417_RS01970	119	102	121	123	122	112
PS417_RS01975	96	75	85	70	74	79
PS417_RS01980	585	608	521	649	571	526
PS417_RS01985	139	85	131	152	109	136
PS417_RS01990	314	313	360	333	283	310
PS417_RS01995	485	539	511	551	517	480
PS417_RS02000	1354	1365	1338	1255	1201	899
PS417_RS02005	507	481	675	426	466	495
PS417_RS02010	198	218	223	210	198	215
PS417_RS02015	155	141	161	166	143	127
PS417_RS02020	125	102	138	116	108	113
PS417_RS02025	980	986	1052	1077	1040	1000
PS417_RS02030	207	216	190	218	191	192
PS417_RS02035	127	137	102	105	93	103
PS417_RS02040	402	361	342	369	377	379
PS417_RS02045	105	118	125	128	95	77
PS417_RS02050	749	794	679	719	658	598
PS417_RS02055	115	92	120	117	89	79
PS417_RS02060	77	71	75	93	74	58
PS417_RS02065	138	135	134	81	93	76
PS417_RS02070	86	84	99	68	77	79
PS417_RS02075	11	9	5	9	7	11
PS417_RS02080	1122	1152	1197	976	996	994
PS417_RS02085	457	466	479	364	367	363
PS417_RS02090	514	486	607	533	523	499
PS417_RS02095	427	465	402	434	444	432
PS417_RS02100	630	654	759	667	613	629
PS417_RS02105	86	105	101	70	68	71
PS417_RS02110	128	134	108	95	87	87
PS417_RS02115	1894	1817	2055	2104	1972	1785
PS417_RS02120	2807	2986	2624	3054	2771	2674
PS417_RS02125	833	758	779	514	486	422
PS417_RS02130	104	120	98	95	90	80
PS417_RS02135	75	56	53	51	41	47
PS417_RS02140	252	246	262	242	207	223
PS417_RS02145	879	918	818	768	777	794
PS417_RS02150	797	840	918	829	814	741
PS417_RS02155	167	160	126	125	117	108
PS417_RS02160	148	118	165	162	144	171
PS417_RS02165	910	891	1059	899	892	992
PS417_RS02170	1299	1337	1426	1355	1199	1291
PS417_RS02175	434	437	483	393	360	441
PS417_RS02180	428	449	550	430	408	415
PS417_RS02185	524	551	528	528	486	506
PS417_RS02190	437	397	412	342	331	301
PS417_RS02195	131	112	126	123	109	116
PS417_RS02200	609	671	576	430	415	415
PS417_RS02205	10513	10890	9973	7597	7125	6627
PS417_RS02210	4340	4617	4259	3861	3367	3533
PS417_RS02215	19538	19397	17822	15341	14033	15079
PS417_RS02220	3147	2996	3068	2131	2040	1983
PS417_RS02225	16137	15840	17129	21233	20071	21150
PS417_RS02230	577	544	577	449	413	424
PS417_RS02235	125	103	121	116	93	69
PS417_RS02240	103	122	118	104	109	77
PS417_RS02245	112	112	131	109	91	114
PS417_RS02250	25	31	41	27	29	22
PS417_RS02255	237	233	249	214	219	231
PS417_RS02260	649	603	808	595	548	555
PS417_RS02265	7	8	5	5	3	2
PS417_RS02270	549	550	448	473	430	417
PS417_RS02275	791	911	733	741	675	678
PS417_RS02280	18947	20222	17018	14443	13066	13406
PS417_RS02285	4762	4432	3861	2817	2544	2592
PS417_RS02290	17113	18040	16359	11622	10140	8864
PS417_RS02295	3673	3525	3601	2340	2082	1936
PS417_RS02300	1959	1657	2332	1196	1205	1241
PS417_RS02305	1505	1310	1503	922	860	868
PS417_RS02310	17657	17255	16514	13259	12111	11993
PS417_RS02315	7023	6874	6612	5377	5058	5263
PS417_RS02320	21	20	21	21	20	16
PS417_RS02325	909	895	985	929	855	844
PS417_RS02330	71	59	57	61	57	49
PS417_RS02340	14172	13837	14847	10518	10047	10095
PS417_RS02345	2891	3150	2692	1906	1790	1735
PS417_RS02350	34788	32762	35287	23852	22701	23867
PS417_RS02355	3515	3420	3138	2270	2101	2174
PS417_RS02360	6282	6476	5542	4320	3908	3992
PS417_RS02365	20010	19222	20284	13644	12777	13215
PS417_RS02370	32	30	48	42	31	38
PS417_RS02375	52	45	79	80	90	83
PS417_RS02380	75	78	52	90	63	85
PS417_RS02385	199	232	198	172	191	161
PS417_RS02390	115	114	155	142	110	140
PS417_RS02395	183	151	177	165	166	148
PS417_RS02400	735	711	1148	1534	1286	1218
PS417_RS02405	278	226	345	329	291	307
PS417_RS02410	172	154	153	156	154	137
PS417_RS02420	50	53	47	42	43	41
PS417_RS02425	58	47	67	47	57	59
PS417_RS02430	34	37	44	38	36	47
PS417_RS02435	100	105	127	113	100	105
PS417_RS02440	30	27	38	39	29	27
PS417_RS02445	207	228	227	214	192	189
PS417_RS02450	189	200	200	194	196	168
PS417_RS02455	140	126	185	138	100	159
PS417_RS02460	120	106	119	84	91	100
PS417_RS02465	246	230	294	354	280	319
PS417_RS02470	2414	2374	4023	3229	2881	2712
PS417_RS02475	702	760	552	691	529	355
PS417_RS02480	873	875	692	679	629	658
PS417_RS02485	5842	5570	8087	9061	8737	8926
PS417_RS02490	2047	2253	2154	2546	2363	2176
PS417_RS02495	267	296	267	291	264	257
PS417_RS02500	120	84	94	94	73	100
PS417_RS02505	87	51	194	298	283	296
PS417_RS02510	74	61	57	60	54	69
PS417_RS02515	120	121	105	124	95	84
PS417_RS02520	275	277	307	273	249	260
PS417_RS02525	51	51	68	70	67	57
PS417_RS02530	598	571	686	717	648	699
PS417_RS02535	883	835	866	915	836	840
PS417_RS02540	1206	1097	1259	1455	1294	1363
PS417_RS02545	2413	2744	2573	2302	2266	2453
PS417_RS02550	2206	2143	2624	3189	3144	3021
PS417_RS02555	1771	1547	1734	1666	1595	1742
PS417_RS02560	836	884	739	748	755	709
PS417_RS02565	932	864	891	1056	983	858
PS417_RS02570	72	72	83	82	69	61
PS417_RS02575	93	120	153	103	97	100
PS417_RS02580	1004	1037	1049	915	865	886
PS417_RS02585	168	182	187	140	144	147
PS417_RS02590	706	593	830	706	676	727
PS417_RS02595	596	617	809	592	593	533
PS417_RS02600	715	695	764	763	706	710
PS417_RS02605	523	480	550	538	542	524
PS417_RS02610	1252	1259	1284	1365	1310	1264
PS417_RS02615	28	23	34	17	25	22
PS417_RS02620	67	59	74	84	70	78
PS417_RS02625	22	22	21	17	24	22
PS417_RS02635	7851	8399	7752	8948	8162	8510
PS417_RS02640	9212	9348	8331	8922	8428	8247
PS417_RS02645	2772	2801	2544	2878	2778	2807
PS417_RS02655	503	436	534	427	433	448
PS417_RS02660	751	749	830	688	615	635
PS417_RS02665	170	135	138	115	83	98
PS417_RS02670	138	119	116	116	111	95
PS417_RS02675	924	1029	955	1018	928	928
PS417_RS02680	47653	54164	43748	55667	49781	50577
PS417_RS02685	42510	43431	37089	47201	42218	41136
PS417_RS02690	186483	194359	162765	206382	185170	188348
PS417_RS02695	351	384	445	381	351	392
PS417_RS02700	609	621	622	532	559	541
PS417_RS02705	275	286	326	312	310	316
PS417_RS02710	172	171	193	171	149	190
PS417_RS02715	103	109	155	101	106	100
PS417_RS02720	604	669	568	520	454	457
PS417_RS02725	1101	1116	1235	951	970	986
PS417_RS02730	741	810	715	863	765	714
PS417_RS02735	665	685	615	673	561	481
PS417_RS02740	312	313	305	325	317	268
PS417_RS02745	460	506	574	518	466	492
PS417_RS02750	799	757	872	880	749	818
PS417_RS02755	333	243	311	295	301	334
PS417_RS02760	2140	2124	2196	2401	2309	2360
PS417_RS02765	8470	8480	7744	9599	8989	8655
PS417_RS02770	2006	1753	1736	2200	2064	2021
PS417_RS02775	876	798	858	978	877	970
PS417_RS02780	2646	2335	3059	3063	2952	3196
PS417_RS02785	336	274	289	312	309	299
PS417_RS02790	157	136	172	150	150	162
PS417_RS02795	417	327	473	431	412	442
PS417_RS02800	150	125	152	147	113	155
PS417_RS02805	416	413	436	439	428	384
PS417_RS02815	438	463	486	529	503	482
PS417_RS02820	1528	1529	1614	1552	1475	1620
PS417_RS02825	70	78	70	79	69	58
PS417_RS02830	685	644	775	756	800	833
PS417_RS02835	550	542	517	544	416	457
PS417_RS02840	238	263	220	252	229	222
PS417_RS02845	569	618	637	572	534	545
PS417_RS02850	745	677	797	755	672	742
PS417_RS02855	232	199	247	230	193	197
PS417_RS02860	267	230	325	240	270	235
PS417_RS02865	643	695	623	778	784	719
PS417_RS02870	291	304	317	242	233	223
PS417_RS02875	863	969	820	857	722	746
PS417_RS02880	502	533	479	507	425	425
PS417_RS02885	202	196	206	207	143	127
PS417_RS02890	500	590	544	568	546	507
PS417_RS02895	135	137	124	120	146	94
PS417_RS02920	920	1095	889	909	872	780
PS417_RS02925	514	510	462	422	416	402
PS417_RS02930	354	350	304	370	340	345
PS417_RS02935	703	597	594	710	670	676
PS417_RS02940	543	598	504	633	559	614
PS417_RS02945	457	448	374	494	467	442
PS417_RS02950	3022	3127	2833	3269	3016	2973
PS417_RS02955	7745	7852	6935	8280	7768	7894
PS417_RS02960	264	280	252	275	246	274
PS417_RS02965	468	422	383	491	470	392
PS417_RS02970	4359	3895	3692	4456	4083	3866
PS417_RS02975	6724	6547	5983	7576	6803	6813
PS417_RS02980	182	148	148	198	190	182
PS417_RS02985	655	583	501	606	555	508
PS417_RS02990	552	560	484	618	564	506
PS417_RS02995	172	226	171	191	177	165
PS417_RS03000	1136	1156	1042	1372	1220	1199
PS417_RS03005	370	354	313	329	298	300
PS417_RS03010	445	484	425	373	362	372
PS417_RS03015	1073	995	827	1100	960	1009
PS417_RS03020	730	777	644	724	669	677
PS417_RS03025	66	56	66	76	62	63
PS417_RS03030	214	226	199	204	153	164
PS417_RS03035	615	604	552	707	617	620
PS417_RS03040	834	700	643	821	727	779
PS417_RS03045	1651	1637	1426	1875	1684	1637
PS417_RS03050	451	429	494	617	540	532
PS417_RS03055	393	370	337	391	361	365
PS417_RS03060	584	652	564	689	619	555
PS417_RS03065	262	218	202	227	218	205
PS417_RS03070	636	685	573	724	588	583
PS417_RS03075	0	0	0	0	0	1
PS417_RS03080	646	683	527	658	597	529
PS417_RS03085	2106	1989	1735	2049	1850	1893
PS417_RS03090	588	637	494	540	488	480
PS417_RS03095	716	793	695	667	619	627
PS417_RS03100	1243	1189	1073	1200	1122	1210
PS417_RS03105	2389	2402	1949	2422	2181	2235
PS417_RS03110	1008	1081	835	933	828	875
PS417_RS03115	12201	11969	10676	12777	11409	11586
PS417_RS03120	926	1146	922	1245	1164	1078
PS417_RS03125	1795	1818	1956	1864	1780	1555
PS417_RS03130	1386	1631	1460	1428	1250	1253
PS417_RS03135	1376	1528	1546	1417	1370	1400
PS417_RS03140	353	246	221	215	250	222
PS417_RS03150	321	338	363	317	273	305
PS417_RS03155	556	618	792	732	721	785
PS417_RS03160	74	76	81	94	83	72
PS417_RS03165	217	215	259	235	244	249
PS417_RS03170	331	363	372	334	303	303
PS417_RS03175	271	273	332	278	274	261
PS417_RS03180	48	69	73	53	44	45
PS417_RS03185	112	135	145	120	113	108
PS417_RS03190	72	68	85	64	58	66
PS417_RS03195	117	94	116	107	91	114
PS417_RS03200	602	564	740	713	628	737
PS417_RS03205	488	504	496	461	471	468
PS417_RS03210	38	25	38	21	29	18
PS417_RS03215	84	104	106	72	79	74
PS417_RS03220	58	72	61	68	49	42
PS417_RS03225	130	110	136	94	115	127
PS417_RS03230	83	82	126	90	101	117
PS417_RS03235	547	435	649	549	560	538
PS417_RS03240	175	167	203	136	144	136
PS417_RS03245	217	153	293	222	217	214
PS417_RS03250	50	51	60	44	35	44
PS417_RS03255	42	51	77	48	33	61
PS417_RS03260	119	132	144	100	93	92
PS417_RS03265	438	404	427	378	412	344
PS417_RS03270	149	110	123	96	103	92
PS417_RS03275	109	114	117	105	78	103
PS417_RS03280	24	16	28	26	20	23
PS417_RS03285	268	273	209	248	225	206
PS417_RS03290	404	330	486	468	444	478
PS417_RS03295	59	60	88	73	52	83
PS417_RS03300	79	84	86	70	77	80
PS417_RS03305	0	1	0	4	1	1
PS417_RS03310	561	605	567	587	508	534
PS417_RS03315	625	543	765	585	571	556
PS417_RS03320	96	68	122	100	101	119
PS417_RS03325	23	27	26	16	13	23
PS417_RS03330	56	62	52	63	71	49
PS417_RS03335	75	68	49	54	57	52
PS417_RS03340	116	100	102	127	111	122
PS417_RS03345	213	229	213	198	172	167
PS417_RS03350	4173	4226	3601	2028	1833	1802
PS417_RS03355	11769	10545	8822	7438	6793	6924
PS417_RS03360	775	783	605	529	421	348
PS417_RS03380	60	41	65	41	51	50
PS417_RS03385	175	165	167	161	105	148
PS417_RS03390	11	15	14	9	20	8
PS417_RS03395	351	301	352	263	290	327
PS417_RS03400	75	75	67	74	49	63
PS417_RS03405	32	37	42	42	40	38
PS417_RS03410	336	342	329	307	293	294
PS417_RS03415	235	253	206	208	179	171
PS417_RS03420	419	394	414	439	387	392
PS417_RS03425	770	764	612	655	646	550
PS417_RS03430	209	173	189	202	177	125
PS417_RS03435	28	28	28	17	19	27
PS417_RS03440	128	138	146	153	128	137
PS417_RS03445	181	192	187	180	160	166
PS417_RS03450	384	469	333	358	344	352
PS417_RS03455	334	334	665	1121	1024	1121
PS417_RS03460	10	5	4	6	11	10
PS417_RS03465	20	50	33	54	38	28
PS417_RS03470	1965	2021	1834	1844	1852	1719
PS417_RS03475	490	537	477	520	431	417
PS417_RS03480	465	476	437	434	409	430
PS417_RS03485	356	405	353	362	327	283
PS417_RS03490	2948	2785	2619	2694	2435	2132
PS417_RS03505	778	792	700	626	634	688
PS417_RS03515	8052	8068	6881	7408	6832	6972
PS417_RS03520	4602	4657	4283	4505	3887	3420
PS417_RS03525	271	269	250	260	254	101
PS417_RS03530	180	206	159	170	137	117
PS417_RS03535	0	0	0	0	0	0
PS417_RS03540	857	743	653	757	696	639
PS417_RS03550	153	187	168	161	169	173
PS417_RS03555	204	205	138	178	127	171
PS417_RS03560	53	68	67	74	66	57
PS417_RS03565	263	289	247	250	264	209
PS417_RS03570	52	83	56	58	61	54
PS417_RS03575	293	258	290	240	285	296
PS417_RS03580	132	90	134	103	106	98
PS417_RS03585	287	247	289	296	267	282
PS417_RS03590	2666	2539	2496	2666	2387	2570
PS417_RS03595	5928	5534	5826	5724	5226	5365
PS417_RS03600	11685	11999	12377	12433	11599	12142
PS417_RS03605	12021	11010	11934	12575	12014	12086
PS417_RS03610	122108	113926	133044	131726	125498	130125
PS417_RS03615	1627	1395	1881	1680	1640	1708
PS417_RS03620	1119	1004	1232	1146	1088	1149
PS417_RS03625	640	624	591	610	522	613
PS417_RS03630	92	98	131	102	108	121
PS417_RS03635	8812	7931	8399	9309	8845	8987
PS417_RS03640	562	495	650	509	540	500
PS417_RS03645	1699	1495	1676	1584	1399	1577
PS417_RS03650	113	111	211	148	133	88
PS417_RS03655	1056	865	1217	1044	984	975
PS417_RS03660	919	926	1009	965	943	838
PS417_RS03665	372	316	502	386	406	400
PS417_RS03670	98	124	92	114	79	93
PS417_RS03675	334	330	441	262	258	304
PS417_RS03680	267	256	236	242	204	225
PS417_RS03685	241	237	241	191	198	185
PS417_RS03690	39	51	53	35	37	41
PS417_RS03695	158	163	162	150	152	150
PS417_RS03700	64	56	73	66	65	65
PS417_RS03705	214	204	238	205	200	194
PS417_RS03710	324	295	342	290	272	286
PS417_RS03715	424	466	509	352	405	390
PS417_RS03720	362	380	420	328	339	323
PS417_RS03725	889	920	874	859	862	831
PS417_RS03730	3258	3038	2981	2973	2803	2687
PS417_RS03735	1100	1129	1187	1244	1339	1367
PS417_RS03740	282	214	278	212	219	217
PS417_RS03745	0	0	0	0	0	0
PS417_RS03750	144	119	128	119	97	103
PS417_RS03755	158	128	169	162	172	111
PS417_RS03760	340	329	403	310	310	313
PS417_RS03765	3478	3849	2860	4039	3418	2946
PS417_RS03770	79	88	107	100	80	72
PS417_RS03775	237	232	273	216	200	217
PS417_RS03780	896	941	887	817	723	724
PS417_RS03785	309	304	316	234	218	272
PS417_RS03790	1162	1056	1143	989	1002	1086
PS417_RS03795	131	133	145	142	132	158
PS417_RS03800	12	8	16	6	12	8
PS417_RS03805	296	253	282	275	249	240
PS417_RS03810	405	392	451	393	355	360
PS417_RS03815	66	53	108	61	69	93
PS417_RS03820	71	34	82	67	67	80
PS417_RS03825	1655	1572	1543	1921	1701	1756
PS417_RS03830	2258	2216	2520	2551	2431	2402
PS417_RS03835	3118	3062	3476	3428	3381	3421
PS417_RS03840	48	63	47	39	54	39
PS417_RS03845	5	7	4	7	10	6
PS417_RS03850	60	66	62	74	74	41
PS417_RS03855	690	677	899	774	804	829
PS417_RS03865	192	226	209	217	187	219
PS417_RS03870	140	159	241	185	166	180
PS417_RS03875	129	112	107	124	100	108
PS417_RS03880	76	78	123	80	75	88
PS417_RS03885	89	95	104	103	65	66
PS417_RS03890	950	1031	1126	1167	1109	1217
PS417_RS03895	103	122	117	104	90	94
PS417_RS03900	47	46	73	47	34	54
PS417_RS03905	53	42	45	60	42	39
PS417_RS03910	64	54	71	52	58	59
PS417_RS03915	471	465	510	458	487	469
PS417_RS03920	14	25	31	19	15	11
PS417_RS03925	124	119	132	114	116	99
PS417_RS03930	279	307	317	327	287	279
PS417_RS03935	718	735	733	800	747	797
PS417_RS03940	329	257	346	328	299	273
PS417_RS03945	727	702	772	697	649	668
PS417_RS03950	1625	1540	1647	1525	1495	1434
PS417_RS03955	48	49	77	60	53	70
PS417_RS03960	361	355	383	348	318	358
PS417_RS03965	523	483	585	529	490	527
PS417_RS03970	484	468	431	420	409	444
PS417_RS03975	204	225	225	236	204	140
PS417_RS03980	121	141	122	108	99	107
PS417_RS03985	73	55	84	84	73	72
PS417_RS03990	26	19	20	21	16	23
PS417_RS03995	123	93	178	119	107	146
PS417_RS04000	180	181	176	189	195	176
PS417_RS04005	272	277	276	299	320	314
PS417_RS04010	138	139	138	135	117	138
PS417_RS04015	31	22	28	16	32	24
PS417_RS04020	76	71	58	65	62	65
PS417_RS04025	387	353	407	279	244	296
PS417_RS04030	572	540	706	498	495	513
PS417_RS04035	27	40	49	40	34	38
PS417_RS04040	37	32	39	37	35	45
PS417_RS04045	42	40	71	66	66	45
PS417_RS04050	174	184	194	204	185	196
PS417_RS04055	100	101	128	91	69	109
PS417_RS04060	5536	5422	4979	5909	5345	4702
PS417_RS04065	3815	3672	3315	3731	3512	3473
PS417_RS04070	84	102	117	104	89	82
PS417_RS04075	3905	3889	3508	3560	3224	3123
PS417_RS04080	353	343	330	332	313	310
PS417_RS04085	2307	2159	2087	1959	1781	1939
PS417_RS04090	87	91	97	82	84	84
PS417_RS04095	16	9	16	13	16	8
PS417_RS04100	329	326	388	335	342	327
PS417_RS04105	1215	1161	1166	1031	1050	1027
PS417_RS04110	14858	14063	19915	19347	18061	19232
PS417_RS04115	848	846	870	894	914	927
PS417_RS04120	482	459	597	523	574	583
PS417_RS04130	271	282	282	251	245	281
PS417_RS04135	104	113	102	100	91	91
PS417_RS04140	1467	1464	1404	1247	1095	1007
PS417_RS04145	450	459	469	768	821	762
PS417_RS04150	635	614	565	590	572	571
PS417_RS04155	1572	1693	1334	1519	1415	1233
PS417_RS04160	18	14	17	13	11	10
PS417_RS04165	880	894	978	701	634	635
PS417_RS04170	117462	123278	107872	123226	109703	99054
PS417_RS04175	6595	6280	7288	7481	6911	6973
PS417_RS04180	524	442	344	564	522	500
PS417_RS04185	1531	1578	1541	1496	1350	1502
PS417_RS04190	51	50	50	38	53	52
PS417_RS04195	103	80	104	83	101	90
PS417_RS04200	279	306	325	213	224	204
PS417_RS04205	60	58	37	44	45	33
PS417_RS04210	105	106	111	108	99	108
PS417_RS04215	461	494	381	472	471	460
PS417_RS04220	71	72	49	42	36	45
PS417_RS04225	2677	2646	2393	2210	2002	1875
PS417_RS04230	1514	1331	1266	1131	1043	1080
PS417_RS04235	10470	10063	8842	8753	7893	7972
PS417_RS04240	766	730	607	639	568	506
PS417_RS04245	855	853	701	767	659	678
PS417_RS04250	4548	4629	3983	4193	3815	3941
PS417_RS04255	842	899	832	809	813	821
PS417_RS04260	250	280	253	227	220	228
PS417_RS04265	705	749	661	677	606	648
PS417_RS04270	11	5	12	11	7	7
PS417_RS04275	45	48	46	43	34	41
PS417_RS04280	3	3	1	2	4	4
PS417_RS04285	3341	3442	2787	3697	3063	3084
PS417_RS04290	1334	1376	1083	1296	1191	1132
PS417_RS04295	328	387	376	391	337	358
PS417_RS04300	181	207	176	174	192	179
PS417_RS04310	139	149	157	102	117	132
PS417_RS04315	304	366	298	355	317	305
PS417_RS04320	28	32	27	27	25	39
PS417_RS04325	600	494	596	453	461	455
PS417_RS04330	1328	1225	1103	1202	1035	1049
PS417_RS04335	5741	5969	6180	7066	6445	6521
PS417_RS04340	266	242	207	253	254	235
PS417_RS04345	3591	3424	2999	3937	3599	3548
PS417_RS04350	145	138	145	147	146	160
PS417_RS04355	171	190	212	176	189	164
PS417_RS04360	425	467	511	521	459	482
PS417_RS04370	225	196	197	208	187	199
PS417_RS04375	85	60	87	61	61	48
PS417_RS04380	130	124	109	124	117	120
PS417_RS04385	493	545	464	471	404	401
PS417_RS04395	283	259	292	249	245	204
PS417_RS04400	2280	2253	2281	2496	2341	2128
PS417_RS04405	473	396	381	427	390	302
PS417_RS04410	672	710	585	576	552	541
PS417_RS04425	77	74	66	76	52	67
PS417_RS04435	926	871	913	978	937	946
PS417_RS04440	15	7	11	10	6	13
PS417_RS04445	581	559	532	503	487	506
PS417_RS04450	2477	2043	1699	1910	1841	1943
PS417_RS04455	1076	1000	1075	988	925	863
PS417_RS04460	735	664	596	710	648	534
PS417_RS04465	4426	4758	4346	4055	3727	3701
PS417_RS04470	457	457	445	582	556	643
PS417_RS04475	1357	1291	1199	1251	1172	1155
PS417_RS04480	8911	9102	8859	9399	8846	8644
PS417_RS04485	1332	1334	1510	1362	1270	1305
PS417_RS04490	153	150	185	171	184	161
PS417_RS04495	67	54	67	77	53	64
PS417_RS04500	44	55	61	55	60	62
PS417_RS04505	324	317	391	294	296	318
PS417_RS04510	1783	1705	1787	1677	1504	1511
PS417_RS04515	443	438	444	423	403	401
PS417_RS04525	78	92	100	103	90	92
PS417_RS04530	1712	2035	1462	1601	1458	1484
PS417_RS04535	221	184	267	202	207	239
PS417_RS04540	92	77	101	88	87	66
PS417_RS04545	33	23	33	33	24	27
PS417_RS04550	88	104	102	98	101	87
PS417_RS04555	61	48	64	50	57	39
PS417_RS04560	31	43	59	48	50	52
PS417_RS04565	550	570	575	636	625	634
PS417_RS04570	1949	2231	2098	2550	2282	2390
PS417_RS04575	797	738	837	801	693	722
PS417_RS04580	322	335	334	323	286	288
PS417_RS04585	350	344	423	379	358	343
PS417_RS04590	32	40	32	29	35	41
PS417_RS04595	1030	937	1424	1129	1077	1111
PS417_RS04600	350	388	465	362	379	356
PS417_RS04605	2309	2408	2525	2201	2126	2222
PS417_RS04610	349	391	365	380	342	314
PS417_RS04615	606	582	562	644	552	513
PS417_RS04620	221	226	200	205	163	138
PS417_RS04625	365	366	366	285	344	305
PS417_RS04630	496	444	517	490	427	470
PS417_RS04635	331	306	354	312	322	321
PS417_RS04640	497	438	422	448	438	398
PS417_RS04645	570	671	709	608	628	579
PS417_RS04650	363	331	352	318	336	307
PS417_RS04655	229	264	211	208	208	168
PS417_RS04660	496	488	406	456	415	410
PS417_RS04665	30	21	23	24	18	19
PS417_RS04670	199	218	243	266	205	170
PS417_RS04675	17498	17386	16011	9517	8479	8107
PS417_RS04680	7905	6941	7407	3919	3607	3416
PS417_RS04685	886	1049	783	520	525	536
PS417_RS04690	47	58	92	67	84	71
PS417_RS04695	230	239	278	266	243	257
PS417_RS04700	273	290	311	303	252	270
PS417_RS04710	15	24	20	23	30	31
PS417_RS04715	79	75	59	88	93	66
PS417_RS04720	327	319	310	273	275	288
PS417_RS04725	152	189	185	191	168	199
PS417_RS04730	139	101	124	112	114	107
PS417_RS04735	36	34	33	31	49	28
PS417_RS04740	281	280	293	251	255	190
PS417_RS04745	77	82	85	91	89	82
PS417_RS04750	309	337	322	368	319	365
PS417_RS04755	134	148	162	170	167	168
PS417_RS04760	82	70	92	94	76	81
PS417_RS04765	10	10	14	16	19	19
PS417_RS04770	11	10	9	11	17	13
PS417_RS04775	294	316	292	335	308	295
PS417_RS04780	176	121	158	159	130	151
PS417_RS04785	49	41	34	54	35	26
PS417_RS04790	35	44	32	35	37	28
PS417_RS04795	140	126	179	124	124	122
PS417_RS04800	173	151	181	177	171	195
PS417_RS04805	385	378	432	393	351	338
PS417_RS04810	144	158	184	158	161	107
PS417_RS04815	327	310	364	370	303	301
PS417_RS04820	112	101	120	112	91	126
PS417_RS04825	263	271	215	226	207	189
PS417_RS04830	42	35	47	35	36	41
PS417_RS04835	183	161	194	164	148	186
PS417_RS04840	185	187	159	166	199	180
PS417_RS04845	99	101	92	105	118	88
PS417_RS04855	243	214	328	283	247	282
PS417_RS04860	104	116	170	140	140	129
PS417_RS04865	2045	1901	1816	2007	1741	1718
PS417_RS04870	711	666	747	674	609	626
PS417_RS04875	32	27	41	48	35	50
PS417_RS04880	86	65	89	98	83	81
PS417_RS04885	267	267	300	280	297	294
PS417_RS04890	39	40	41	49	28	29
PS417_RS04895	83	138	78	74	69	73
PS417_RS04900	94	114	99	111	97	92
PS417_RS04905	226	248	267	240	231	228
PS417_RS04910	185	162	262	248	214	209
PS417_RS04915	314	244	335	164	161	167
PS417_RS04920	612	620	695	569	532	499
PS417_RS04925	449	391	401	336	336	328
PS417_RS04930	94	85	84	62	79	73
PS417_RS04935	33	44	52	30	35	37
PS417_RS04940	121	111	128	131	117	142
PS417_RS04945	7	7	5	8	9	16
PS417_RS04950	13	25	24	16	24	19
PS417_RS04955	1904	1980	1688	1920	1778	1931
PS417_RS04960	1230	1328	1165	1344	1204	1227
PS417_RS04965	431	415	339	319	302	254
PS417_RS04970	134	139	143	142	127	120
PS417_RS04975	130	143	135	128	110	128
PS417_RS04980	413	373	407	298	298	296
PS417_RS04985	273	239	317	269	250	233
PS417_RS04990	119	136	117	105	111	87
PS417_RS04995	245	190	275	280	275	264
PS417_RS05000	267	229	232	315	232	261
PS417_RS05005	182	155	189	234	189	187
PS417_RS05010	97	116	101	114	98	111
PS417_RS05015	477	495	448	607	488	573
PS417_RS05020	94	98	84	111	121	97
PS417_RS05025	44	50	40	61	48	40
PS417_RS05030	203	229	212	228	228	195
PS417_RS05035	55	54	54	40	49	32
PS417_RS05040	33	36	41	32	33	32
PS417_RS05045	231	223	264	297	279	232
PS417_RS05050	73	69	77	80	69	81
PS417_RS05055	208	200	231	252	252	226
PS417_RS05060	141	133	159	123	116	128
PS417_RS05065	160	158	170	157	140	147
PS417_RS05075	2477	2450	2461	2598	2308	2414
PS417_RS05080	322	331	309	360	311	295
PS417_RS05085	31	31	34	41	30	36
PS417_RS05090	100	78	88	74	70	74
PS417_RS05095	36	46	32	29	25	35
PS417_RS05100	87	64	70	79	72	89
PS417_RS05105	21	25	27	16	19	28
PS417_RS05110	4	6	7	5	3	4
PS417_RS05145	76	80	92	65	66	63
PS417_RS05150	252	253	251	251	244	202
PS417_RS05155	118	124	124	104	113	110
PS417_RS05160	353	350	348	311	316	327
PS417_RS05165	244	217	226	238	212	240
PS417_RS05170	4257	4214	4212	5030	4555	4344
PS417_RS05175	192	193	196	190	171	169
PS417_RS05180	111	111	87	110	102	76
PS417_RS05185	254	214	251	220	213	171
PS417_RS05190	317	309	315	357	357	314
PS417_RS05195	1469	1675	1507	1784	1715	1760
PS417_RS05200	498	552	424	519	500	507
PS417_RS05205	209	263	222	305	273	282
PS417_RS05215	368	351	391	386	339	385
PS417_RS05220	200	190	187	188	173	162
PS417_RS05225	148	149	107	137	115	127
PS417_RS05230	221	229	227	260	195	223
PS417_RS05235	240	237	268	270	238	222
PS417_RS05240	216	241	235	198	197	165
PS417_RS05245	286	289	304	308	276	272
PS417_RS05250	552	584	497	508	429	309
PS417_RS05255	533	554	588	472	419	460
PS417_RS05260	313	292	287	243	222	196
PS417_RS05265	602	577	600	537	522	502
PS417_RS05270	400	399	412	401	360	383
PS417_RS05275	1459	1417	1418	1304	1249	1213
PS417_RS05280	565	533	637	518	441	383
PS417_RS05285	5955	5923	7505	7724	7018	6757
PS417_RS05290	195	208	217	214	195	211
PS417_RS05295	100	127	124	101	95	80
PS417_RS05300	250	224	302	257	253	280
PS417_RS05305	176	185	188	197	171	180
PS417_RS05310	57	48	42	59	47	50
PS417_RS05315	46	31	40	23	23	34
PS417_RS05320	345	341	407	331	334	325
PS417_RS05325	320	312	312	304	316	302
PS417_RS05330	46	57	44	33	23	31
PS417_RS05335	56	45	75	56	53	49
PS417_RS05340	60	66	75	52	45	43
PS417_RS05345	42	22	25	24	28	34
PS417_RS05350	76	72	80	80	68	72
PS417_RS05355	156	171	158	146	129	136
PS417_RS05360	118	126	166	142	131	121
PS417_RS05365	4	4	8	7	5	3
PS417_RS05370	925	921	824	802	767	792
PS417_RS05375	668	589	716	600	577	594
PS417_RS05380	24	18	21	17	10	16
PS417_RS05385	69	51	59	62	60	49
PS417_RS05390	1017	995	1040	638	575	484
PS417_RS05395	813	840	1054	532	505	538
PS417_RS05400	273	219	409	161	154	183
PS417_RS05405	312	266	435	167	190	179
PS417_RS05410	305	327	314	190	179	190
PS417_RS05415	78	68	70	69	67	54
PS417_RS05420	319	259	255	291	263	296
PS417_RS05425	712	756	719	744	699	690
PS417_RS05430	479	454	444	519	470	407
PS417_RS05435	14	18	16	21	18	10
PS417_RS05440	38	21	38	20	25	18
PS417_RS05445	177	153	256	165	172	165
PS417_RS05450	234	234	341	288	310	319
PS417_RS05455	158	172	188	161	122	125
PS417_RS05460	128	137	128	116	118	92
PS417_RS05465	232	239	294	217	199	229
PS417_RS05470	50	39	50	56	38	43
PS417_RS05475	256	260	229	241	218	232
PS417_RS05480	305	312	290	257	290	297
PS417_RS05485	176	198	158	193	170	186
PS417_RS05490	19	24	23	23	11	19
PS417_RS05495	210	166	244	209	196	237
PS417_RS05500	264	252	287	266	278	289
PS417_RS05505	315	251	403	356	365	353
PS417_RS05510	951	802	881	786	830	856
PS417_RS05515	485	510	518	588	558	453
PS417_RS05520	56	36	65	45	48	49
PS417_RS05525	266	271	269	270	279	267
PS417_RS05530	119	123	154	128	121	134
PS417_RS05535	217	215	214	181	158	209
PS417_RS05540	448	468	533	405	421	409
PS417_RS05545	1169	1224	1209	1171	1004	989
PS417_RS05560	169	176	173	160	141	138
PS417_RS05565	211	223	205	177	163	152
PS417_RS05570	1270	1314	1450	1296	1195	1277
PS417_RS05575	119	136	156	141	123	109
PS417_RS05580	62	48	62	45	56	65
PS417_RS05585	157	185	183	142	158	158
PS417_RS05590	1310	1245	1277	1374	1227	1288
PS417_RS05595	140	124	200	152	155	156
PS417_RS05600	97	97	86	108	83	87
PS417_RS05605	1760	1764	1714	2038	1966	1888
PS417_RS05610	441	445	551	620	593	559
PS417_RS05615	298	281	369	359	336	303
PS417_RS05620	1417	1507	1418	1205	1142	1066
PS417_RS05625	1167	1166	1207	994	969	906
PS417_RS05630	670	796	697	813	740	695
PS417_RS05635	761	751	745	698	657	666
PS417_RS05640	263	312	352	301	305	295
PS417_RS05645	182	221	260	226	234	211
PS417_RS05650	274	240	330	295	311	306
PS417_RS05655	189	194	169	193	192	210
PS417_RS05660	680	653	703	769	730	754
PS417_RS05665	19854	20046	19580	27331	24425	22884
PS417_RS05670	29	22	30	22	28	18
PS417_RS05675	120	117	166	140	141	141
PS417_RS05680	241	200	214	193	178	186
PS417_RS05685	155	145	203	138	151	160
PS417_RS05690	37	30	21	24	32	25
PS417_RS05695	1741	1868	1797	1204	1122	1150
PS417_RS05700	765	784	845	618	613	621
PS417_RS05705	503	440	507	394	405	402
PS417_RS05710	520	545	620	626	521	551
PS417_RS05715	275	254	308	252	238	225
PS417_RS05720	417	423	491	470	463	465
PS417_RS05725	88	98	85	102	81	80
PS417_RS05730	23	19	18	18	15	21
PS417_RS05735	272	243	275	330	346	325
PS417_RS05740	436	480	393	941	845	921
PS417_RS05745	288	298	292	303	277	290
PS417_RS05750	54	50	52	40	41	38
PS417_RS05755	524	473	653	561	581	570
PS417_RS05760	105	96	144	109	100	113
PS417_RS05765	298	290	366	295	272	261
PS417_RS05770	1272	1232	1520	995	1063	1084
PS417_RS05775	1189	1180	1142	1231	1167	1227
PS417_RS05780	3575	3614	3008	2912	2431	2508
PS417_RS05785	725	724	661	598	558	532
PS417_RS05790	117	119	120	122	99	107
PS417_RS05795	80	93	96	71	77	100
PS417_RS05800	177	198	159	170	154	137
PS417_RS05805	66	68	69	58	62	53
PS417_RS05810	85	79	88	85	79	81
PS417_RS05815	272	244	239	221	225	219
PS417_RS05820	3560	3728	3185	3283	3040	3013
PS417_RS05825	330	267	249	285	243	286
PS417_RS05830	11946	11438	11211	12585	11463	12347
PS417_RS05835	3031	2918	3206	2853	2691	2715
PS417_RS05840	288	246	253	263	237	265
PS417_RS05845	1382	1323	1498	1253	1166	1262
PS417_RS05850	229	210	350	232	222	259
PS417_RS05855	220	210	246	220	203	179
PS417_RS05860	319	316	296	289	267	249
PS417_RS05865	389	424	435	395	390	382
PS417_RS05870	217	297	282	279	270	315
PS417_RS05875	472	421	434	492	417	433
PS417_RS05880	102	99	98	106	95	111
PS417_RS05885	81508	80650	75414	69045	61993	64952
PS417_RS05890	220	213	193	226	222	188
PS417_RS05895	10	13	6	7	4	7
PS417_RS05900	389	429	400	469	432	445
PS417_RS05905	3137	3027	2839	3556	3223	3175
PS417_RS05910	22	29	17	26	22	14
PS417_RS05915	26	24	18	19	10	16
PS417_RS05920	1887	1713	1936	1854	1725	1640
PS417_RS05925	120	129	186	154	113	115
PS417_RS05930	61	50	38	58	57	52
PS417_RS05935	256	208	254	209	200	202
PS417_RS05940	655	640	674	624	577	587
PS417_RS05945	199	227	227	215	167	182
PS417_RS05950	367	327	386	309	314	317
PS417_RS05955	218	201	205	190	153	186
PS417_RS05960	1049	1084	1029	832	818	825
PS417_RS05965	2166	2532	2288	1920	1826	1744
PS417_RS05970	4498	4654	4409	4456	4094	3936
PS417_RS05975	649	633	585	557	488	482
PS417_RS05980	24	17	20	19	19	15
PS417_RS05985	61	67	61	61	53	57
PS417_RS05995	1997	1924	2180	1268	1201	1151
PS417_RS06000	315	322	303	369	308	318
PS417_RS06005	143	130	121	118	95	117
PS417_RS06010	1142	1083	1025	1326	1199	1230
PS417_RS06020	467	386	434	401	390	382
PS417_RS06025	1830	1663	2056	2127	2008	2018
PS417_RS06030	26	28	21	26	22	19
PS417_RS06035	130	127	172	154	127	123
PS417_RS06040	1049	1102	1032	1199	1011	1024
PS417_RS06045	866	786	773	1026	904	933
PS417_RS06050	3620	3716	3075	4356	3860	3789
PS417_RS06055	3227	3068	3307	4072	3912	3906
PS417_RS06060	836	833	822	1063	902	907
PS417_RS06065	435	393	425	381	370	366
PS417_RS06070	341	298	446	355	369	326
PS417_RS06075	209	177	319	194	216	187
PS417_RS06080	77	57	98	72	83	83
PS417_RS06085	81	93	109	101	90	83
PS417_RS06090	387	343	551	444	436	478
PS417_RS06095	702	624	631	597	589	622
PS417_RS06100	61	43	90	61	67	86
PS417_RS06105	212	188	214	170	179	187
PS417_RS06110	1142	1158	1063	1059	998	992
PS417_RS06115	883	867	914	969	940	942
PS417_RS06120	598	528	641	554	487	561
PS417_RS06125	434	384	444	333	384	347
PS417_RS06130	14	4	7	9	6	9
PS417_RS06135	705	669	824	738	643	699
PS417_RS06140	2259	2209	2796	1991	1918	1959
PS417_RS06150	331	323	273	318	296	324
PS417_RS06155	11	20	13	18	13	15
PS417_RS06160	56	50	71	71	51	49
PS417_RS06165	1	2	4	5	1	3
PS417_RS06170	765	836	657	780	708	642
PS417_RS06175	1105	1038	1226	1110	1039	1055
PS417_RS06180	206	220	214	187	187	186
PS417_RS06185	341	343	410	328	353	337
PS417_RS06190	1222	1129	1882	1335	1269	1315
PS417_RS06195	2029	2133	2054	2070	1938	1998
PS417_RS06200	0	1	0	0	3	0
PS417_RS06205	2758	2653	2805	2838	2619	2608
PS417_RS06210	69	77	104	111	92	103
PS417_RS06215	64	66	63	85	99	80
PS417_RS06220	98	85	105	98	86	106
PS417_RS06225	304	342	330	351	314	307
PS417_RS06230	221	194	222	232	211	227
PS417_RS06235	3969	3677	4933	4157	3992	4235
PS417_RS06240	28842	28165	27535	24143	22660	20629
PS417_RS06245	2448	2427	2560	2150	2035	1963
PS417_RS06250	2439	2561	2537	1985	1946	2056
PS417_RS06255	6360	6283	6921	5208	5283	5407
PS417_RS06260	69317	72755	64490	55764	51847	52219
PS417_RS06265	537	451	590	377	332	351
PS417_RS06270	371	340	343	290	257	286
PS417_RS06275	1811	1813	1649	1461	1377	1248
PS417_RS06280	648	625	691	608	584	587
PS417_RS06285	785	760	735	638	684	580
PS417_RS06290	297	303	352	300	246	257
PS417_RS06295	18	25	23	15	19	12
PS417_RS06300	156	174	191	196	181	173
PS417_RS06305	111	131	101	120	82	64
PS417_RS06310	351	350	399	359	325	300
PS417_RS06315	2301	2222	2499	2393	2235	2132
PS417_RS06320	394	436	509	485	456	486
PS417_RS06325	50	48	37	44	55	50
PS417_RS06330	318	337	236	445	297	302
PS417_RS06335	820	818	791	789	758	742
PS417_RS06340	669	603	554	542	499	431
PS417_RS06345	31	44	54	56	37	22
PS417_RS06350	49	54	37	39	40	43
PS417_RS06355	110	135	154	130	135	141
PS417_RS06360	7369	7631	7724	6636	6183	5599
PS417_RS06365	1412	1440	1445	1445	1331	1416
PS417_RS06370	143	123	201	179	159	171
PS417_RS06375	105	123	149	90	101	97
PS417_RS06380	206	220	236	213	229	180
PS417_RS06385	20	22	19	24	13	24
PS417_RS06390	280	288	330	156	170	162
PS417_RS06395	643	575	655	555	518	475
PS417_RS06400	3857	3597	3786	2730	2634	2766
PS417_RS06405	637	630	1482	1844	1756	1992
PS417_RS06410	2164	2031	1976	2140	2000	1832
PS417_RS06415	59	76	81	53	52	57
PS417_RS06420	13	27	25	22	19	29
PS417_RS06425	182	160	183	142	144	172
PS417_RS06430	358	348	345	321	359	346
PS417_RS06435	280	279	297	221	246	249
PS417_RS06445	170	154	148	187	171	177
PS417_RS06450	32	29	22	23	22	21
PS417_RS06455	223	241	271	211	239	249
PS417_RS06460	53	50	67	63	65	65
PS417_RS06465	66	50	73	62	54	61
PS417_RS06470	459	489	518	317	269	291
PS417_RS06475	1023	987	1064	756	675	669
PS417_RS06480	779	635	857	491	493	484
PS417_RS06485	106	77	206	197	223	228
PS417_RS06490	54	52	85	85	78	94
PS417_RS06495	32	33	32	35	33	30
PS417_RS06500	22	27	26	21	24	18
PS417_RS06505	19	17	29	21	20	14
PS417_RS06510	615	575	702	563	503	583
PS417_RS06515	748	746	678	836	787	820
PS417_RS06520	5	4	12	14	7	8
PS417_RS06525	26	14	22	12	25	22
PS417_RS06530	50	38	80	52	59	71
PS417_RS06535	106	115	131	106	135	130
PS417_RS06540	191	167	184	212	181	207
PS417_RS06545	191	228	221	203	176	197
PS417_RS06550	79	76	60	62	68	60
PS417_RS06555	116	117	130	119	102	100
PS417_RS06560	59	51	66	57	52	70
PS417_RS06565	270	205	221	252	247	207
PS417_RS06570	152	208	146	211	207	206
PS417_RS06575	626	634	562	592	531	526
PS417_RS06580	185	175	159	188	147	154
PS417_RS06585	668	668	781	681	650	709
PS417_RS06590	207	189	209	228	212	203
PS417_RS06595	912	880	878	853	864	837
PS417_RS06600	523	475	676	538	543	510
PS417_RS06605	155	168	167	133	142	135
PS417_RS06610	159	177	178	154	129	96
PS417_RS06615	1259	1310	1385	1377	1338	1206
PS417_RS06620	73	72	94	83	72	118
PS417_RS06625	26	22	35	30	20	22
PS417_RS06630	49403	45782	71051	53385	51565	54471
PS417_RS06635	928	863	853	881	863	846
PS417_RS06640	60	49	55	46	46	56
PS417_RS06645	58	63	64	61	54	57
PS417_RS06650	125	138	138	140	158	162
PS417_RS06655	198	178	179	187	170	170
PS417_RS06660	481	464	516	500	427	483
PS417_RS06665	653	712	628	614	564	574
PS417_RS06670	533	545	694	598	597	595
PS417_RS06675	156	159	179	149	152	172
PS417_RS06680	196	168	175	196	191	167
PS417_RS06685	490	438	556	491	459	492
PS417_RS06690	1158	975	1162	1200	1090	1149
PS417_RS06695	292	292	335	360	352	312
PS417_RS06700	714	707	735	708	675	680
PS417_RS06705	215	219	177	217	181	173
PS417_RS06710	50	62	70	74	66	84
PS417_RS06715	583	477	665	623	638	605
PS417_RS06720	726	614	788	641	701	639
PS417_RS06725	983	1011	952	950	904	865
PS417_RS06730	283	281	243	225	197	203
PS417_RS06750	265	254	267	289	299	291
PS417_RS06755	2784	2737	2730	3070	2816	3070
PS417_RS06760	8	0	1	2	3	3
PS417_RS06765	38	37	26	17	18	10
PS417_RS06775	577	520	621	659	570	601
PS417_RS06780	1447	1498	1377	1401	1251	1342
PS417_RS06785	2268	2285	2331	2511	2429	2469
PS417_RS06790	4675	4419	3986	4885	4350	4605
PS417_RS06795	3547	4304	3616	3993	3773	3307
PS417_RS06800	27784	26579	25138	26773	25253	24771
PS417_RS06805	6292	6500	5523	6364	5804	5741
PS417_RS06815	1817	1778	1844	2049	1843	2099
PS417_RS06820	3784	3787	3819	4572	3882	4220
PS417_RS06825	17997	19367	18486	22833	20797	21575
PS417_RS06830	120	146	122	111	92	72
PS417_RS06835	666	543	772	700	662	730
PS417_RS06840	413	413	461	392	379	362
PS417_RS06845	158	169	197	137	148	155
PS417_RS06850	54	53	70	39	45	42
PS417_RS06855	580	493	571	552	488	498
PS417_RS06860	253	241	304	228	187	182
PS417_RS06865	2292	2269	2092	2143	2185	2146
PS417_RS06870	4330	4479	3757	5977	5461	4744
PS417_RS06875	1781	1627	1938	1966	1899	1897
PS417_RS06880	496	506	533	548	499	429
PS417_RS06885	338	311	400	310	289	277
PS417_RS06890	312	318	340	343	322	369
PS417_RS06895	95	101	104	98	86	97
PS417_RS06900	200	241	187	177	166	171
PS417_RS06905	19	32	27	36	26	28
PS417_RS06910	557	511	491	497	476	472
PS417_RS06915	37	29	29	50	35	49
PS417_RS06920	274	213	266	191	199	168
PS417_RS06925	351	289	545	421	398	462
PS417_RS06935	594	509	481	552	516	513
PS417_RS06940	428	406	526	354	386	395
PS417_RS06945	58	52	77	47	46	43
PS417_RS06950	206	151	204	183	167	207
PS417_RS06955	100	94	144	100	98	90
PS417_RS06960	222	174	227	185	147	191
PS417_RS06965	251	255	310	271	238	226
PS417_RS06970	399	390	354	396	389	424
PS417_RS06975	552	512	635	612	618	646
PS417_RS06980	342	372	375	376	377	380
PS417_RS06985	519	492	443	550	499	469
PS417_RS06990	244	219	264	233	241	243
PS417_RS06995	157	114	157	136	141	161
PS417_RS07000	273	251	292	257	250	263
PS417_RS07005	151	133	137	144	128	117
PS417_RS07010	87	62	120	97	105	113
PS417_RS07015	133	128	116	170	146	141
PS417_RS07020	251	294	292	304	331	323
PS417_RS07025	189	177	176	172	137	134
PS417_RS07030	889	864	1154	1128	1116	1208
PS417_RS07035	3438	3211	3463	4060	3598	3548
PS417_RS07045	1145	1142	1150	1241	1132	994
PS417_RS07050	988	866	966	938	874	825
PS417_RS07055	415	442	446	408	393	445
PS417_RS07060	161	140	145	133	115	88
PS417_RS07065	635	650	805	919	850	921
PS417_RS07070	1250	1270	1346	1336	1234	1210
PS417_RS07075	1342	1248	1621	1481	1401	1405
PS417_RS07080	46	44	67	58	53	47
PS417_RS07085	43	65	54	55	44	49
PS417_RS07090	131	127	153	124	119	170
PS417_RS07095	2445	2772	2666	2723	2583	2510
PS417_RS07100	188	168	156	161	140	145
PS417_RS07105	71	90	84	79	77	69
PS417_RS07110	704	689	688	619	540	554
PS417_RS07115	204	274	229	270	234	223
PS417_RS07120	6551	7627	5663	8307	7525	5803
PS417_RS07125	1643	1639	1771	1363	1273	1389
PS417_RS07130	704	716	871	632	585	613
PS417_RS07135	1051	907	1123	790	743	806
PS417_RS07140	195	194	194	162	148	150
PS417_RS07145	189	137	228	203	198	224
PS417_RS07150	371	371	398	424	377	391
PS417_RS07155	1269	1136	1396	1490	1358	1389
PS417_RS07160	435	427	391	422	398	346
PS417_RS07165	45	51	39	42	42	39
PS417_RS07170	573	555	503	697	577	503
PS417_RS07180	777	737	676	567	526	481
PS417_RS07185	26	27	22	36	21	33
PS417_RS07190	213	198	165	154	151	188
PS417_RS07195	14	15	14	9	22	15
PS417_RS07200	287	250	329	341	294	298
PS417_RS07205	48	31	39	59	47	51
PS417_RS07210	8	13	13	13	16	11
PS417_RS07215	282	275	342	226	244	210
PS417_RS07220	97	87	117	125	114	116
PS417_RS07225	204	141	159	190	170	175
PS417_RS07230	406	282	443	365	309	385
PS417_RS07235	597	561	538	548	530	537
PS417_RS07240	212	193	221	213	203	190
PS417_RS07245	85	78	104	70	96	109
PS417_RS07250	228	229	169	231	203	201
PS417_RS07255	305	344	306	330	308	316
PS417_RS07260	44	25	34	24	32	33
PS417_RS07265	125	114	125	106	108	89
PS417_RS07270	200	237	192	187	186	185
PS417_RS07275	23	39	29	30	22	23
PS417_RS07280	67	86	103	70	69	68
PS417_RS07285	138	128	176	150	144	175
PS417_RS07290	335	349	364	393	352	402
PS417_RS07295	388	348	476	431	462	417
PS417_RS07300	192	182	288	220	239	185
PS417_RS07305	3363	3116	3522	3149	2921	2946
PS417_RS07310	5595	5848	5793	5144	4663	4404
PS417_RS07315	4504	4437	5394	4627	4338	4509
PS417_RS07320	3841	4073	4707	3910	3718	3841
PS417_RS07325	11320	11433	13193	11769	10839	11271
PS417_RS07330	4000	4014	4768	4499	4254	4569
PS417_RS07335	4000	3717	4092	4113	3736	3912
PS417_RS07340	1312	1338	1288	1188	1136	1195
PS417_RS07345	2290	2165	2800	2314	2302	2350
PS417_RS07350	47	45	61	48	49	48
PS417_RS07355	538	565	562	593	509	419
PS417_RS07360	377	367	351	340	312	272
PS417_RS07365	156	156	186	134	134	149
PS417_RS07370	2138	2313	2133	2015	1875	1562
PS417_RS07375	2017	2028	2002	1757	1677	1608
PS417_RS07380	93781	93930	88270	99419	91904	97557
PS417_RS07385	220	210	299	74	87	71
PS417_RS07390	477	378	543	129	124	177
PS417_RS07395	410	345	532	89	107	109
PS417_RS07400	212	220	259	96	106	105
PS417_RS07405	506	462	592	261	272	234
PS417_RS07410	52	56	48	41	33	43
PS417_RS07415	6	4	4	3	5	5
PS417_RS07420	44	57	42	53	27	30
PS417_RS07425	65	65	63	71	52	42
PS417_RS07430	177	174	239	161	162	174
PS417_RS07435	1066	1070	1179	1102	1041	1054
PS417_RS07440	461	488	466	400	360	396
PS417_RS07445	521	443	603	486	472	477
PS417_RS07450	304	281	300	326	324	297
PS417_RS07455	136	119	150	148	145	107
PS417_RS07460	1414	1385	1495	1364	1175	1298
PS417_RS07465	718	734	763	662	710	652
PS417_RS07470	596	603	629	586	549	598
PS417_RS07475	2292	2150	2232	2089	1783	1920
PS417_RS07480	834	740	881	751	655	712
PS417_RS07485	381	357	435	363	339	353
PS417_RS07490	1759	1835	1741	1442	1295	1371
PS417_RS07495	888	877	1031	823	809	857
PS417_RS07500	1141	1066	1189	1113	1055	1127
PS417_RS07505	238	239	268	256	243	232
PS417_RS07510	33	32	50	33	36	24
PS417_RS07515	344	354	363	336	301	310
PS417_RS07520	133	158	133	135	129	123
PS417_RS07525	94	96	114	89	89	110
PS417_RS07530	293	235	345	311	266	254
PS417_RS07535	58	40	70	44	50	45
PS417_RS07540	3	6	12	12	5	8
PS417_RS07545	472	499	643	413	428	420
PS417_RS07550	727	703	696	632	633	630
PS417_RS07555	92	100	135	84	67	102
PS417_RS07560	350	329	345	250	228	250
PS417_RS07565	299	261	299	240	267	261
PS417_RS07570	1230	1202	1251	1364	1227	1241
PS417_RS07575	3477	3433	2906	3144	2899	3016
PS417_RS07580	373	389	390	393	389	386
PS417_RS07585	98	77	104	99	92	101
PS417_RS07590	13	14	13	19	16	13
PS417_RS07595	406	375	442	406	384	400
PS417_RS07600	386	431	461	357	392	402
PS417_RS07605	1391	1316	1190	1381	1279	1273
PS417_RS07610	123	145	134	153	150	132
PS417_RS07615	123	186	135	164	141	160
PS417_RS07620	2778	2734	2921	2728	2571	2700
PS417_RS07625	49	58	71	83	62	43
PS417_RS07630	1870	1673	1886	1658	1612	1771
PS417_RS07635	5118	5264	5423	5387	5068	5202
PS417_RS07640	742	651	748	851	758	728
PS417_RS07645	10	11	7	17	11	10
PS417_RS07650	141	121	194	180	198	168
PS417_RS07655	435	421	442	489	518	414
PS417_RS07660	129	112	134	134	126	104
PS417_RS07665	9153	8921	10318	10428	10310	10574
PS417_RS07670	38	20	46	39	26	34
PS417_RS07675	138	144	117	117	88	90
PS417_RS07680	1204	1295	1199	1258	1103	1020
PS417_RS07685	815	818	778	703	727	696
PS417_RS07690	3577	3546	3051	3438	2977	2967
PS417_RS07695	573	508	460	539	423	444
PS417_RS07700	1393	1383	1286	1205	1118	1229
PS417_RS07705	2636	2548	2338	2184	2064	2072
PS417_RS07710	1326	1374	1239	1130	990	896
PS417_RS07715	234	226	208	189	149	168
PS417_RS07720	652	573	559	430	421	413
PS417_RS07725	335	357	324	254	221	243
PS417_RS07730	80	65	55	68	54	51
PS417_RS07735	633	627	602	590	510	556
PS417_RS07740	535	522	446	457	425	425
PS417_RS07745	291	346	263	340	265	235
PS417_RS07750	724	753	601	682	589	648
PS417_RS07755	664	690	610	676	617	576
PS417_RS07760	161	129	142	145	117	123
PS417_RS07765	133	156	151	136	121	124
PS417_RS07770	1841	1860	1811	2002	1870	1956
PS417_RS07775	641	657	719	571	577	581
PS417_RS07780	821	737	765	759	718	742
PS417_RS07785	471	475	493	490	498	478
PS417_RS07790	84	94	76	59	60	63
PS417_RS07795	65	69	74	61	86	91
PS417_RS07800	306	256	294	274	303	298
PS417_RS07805	5418	4526	6225	5802	5658	5597
PS417_RS07810	366	352	348	379	374	348
PS417_RS07815	535	589	521	571	490	546
PS417_RS07820	229	256	242	249	253	295
PS417_RS07825	192	181	244	202	204	191
PS417_RS07830	207	213	212	214	172	201
PS417_RS07835	40	40	52	44	47	61
PS417_RS07840	42	52	44	49	47	36
PS417_RS07850	55	67	59	45	43	32
PS417_RS07855	105	107	96	89	115	109
PS417_RS07860	780	833	736	722	660	655
PS417_RS07870	736	554	486	558	557	640
PS417_RS07875	303	286	317	318	268	254
PS417_RS07880	335	267	253	260	200	210
PS417_RS07885	1400	1422	1232	1265	1181	1226
PS417_RS07890	969	869	837	711	738	775
PS417_RS07895	2642	2595	2268	2774	2367	2574
PS417_RS07900	662	694	627	671	628	643
PS417_RS07905	68	81	54	65	74	67
PS417_RS07910	473	540	383	471	380	377
PS417_RS07915	2563	2399	2120	2383	2173	2158
PS417_RS07920	189	190	168	178	146	153
PS417_RS07925	862	829	709	818	755	747
PS417_RS07930	690	649	591	546	492	484
PS417_RS07935	628	649	520	433	427	410
PS417_RS07940	369	325	271	338	297	247
PS417_RS07945	334	332	300	559	427	344
PS417_RS07950	381	369	312	286	270	281
PS417_RS07955	99	106	110	106	82	86
PS417_RS07960	1614	1637	1453	1478	1379	1325
PS417_RS07965	71	48	54	50	44	50
PS417_RS07970	204	232	182	205	213	226
PS417_RS07975	184	185	166	188	185	150
PS417_RS07980	189	175	157	145	151	165
PS417_RS07985	137	142	132	144	134	103
PS417_RS07990	54	61	56	69	49	51
PS417_RS07995	32	25	24	27	24	31
PS417_RS08000	40	52	41	50	33	38
PS417_RS08005	178	178	157	206	163	114
PS417_RS08010	4	6	5	4	5	4
PS417_RS08015	332	315	301	288	266	281
PS417_RS08020	20064	22321	17783	25752	22892	23338
PS417_RS08025	7853	7434	6413	7129	6596	6960
PS417_RS08030	700	759	696	745	650	618
PS417_RS08035	209	173	156	189	178	195
PS417_RS08040	1838	1926	1664	1843	1765	1784
PS417_RS08045	650	664	633	567	522	559
PS417_RS08050	920	843	841	760	718	741
PS417_RS08055	1237	1288	1220	1322	1148	1128
PS417_RS08065	407	351	414	352	354	335
PS417_RS08070	121	118	95	114	108	116
PS417_RS08075	179	207	197	212	181	195
PS417_RS08080	60	63	52	35	57	53
PS417_RS08085	42	50	41	29	35	32
PS417_RS08090	15	19	19	26	15	14
PS417_RS08095	39	41	42	33	26	19
PS417_RS08100	301	281	302	258	285	263
PS417_RS08105	206	201	208	231	210	191
PS417_RS08110	0	0	2	1	0	2
PS417_RS08115	554	465	446	441	459	405
PS417_RS08120	37	36	57	34	48	41
PS417_RS08125	792	827	897	540	521	542
PS417_RS08130	198	183	257	204	203	193
PS417_RS08135	407	356	346	398	347	379
PS417_RS08140	189	185	177	202	206	170
PS417_RS08145	179	178	172	193	206	205
PS417_RS08150	39	33	43	41	42	55
PS417_RS08155	139	157	149	165	184	168
PS417_RS08160	270	272	263	281	254	278
PS417_RS08165	94	107	112	136	138	126
PS417_RS08170	449	411	411	441	411	370
PS417_RS08175	114	101	148	104	110	98
PS417_RS08180	352	326	328	275	311	291
PS417_RS08185	1667	1586	1688	1633	1565	1489
PS417_RS08190	219	228	241	184	210	217
PS417_RS08195	198	175	206	182	190	172
PS417_RS08200	0	0	0	1	0	0
PS417_RS08205	1336	1315	1329	1450	1256	1322
PS417_RS08210	224	250	250	191	183	212
PS417_RS08215	150	135	176	142	148	157
PS417_RS08220	329	318	443	313	292	336
PS417_RS08225	520	559	557	517	431	455
PS417_RS08230	838	1001	867	992	892	946
PS417_RS08235	650	593	602	714	681	652
PS417_RS08240	1921	1822	1794	2371	2107	2200
PS417_RS08245	183	194	209	207	158	178
PS417_RS08250	708	785	753	652	664	615
PS417_RS08255	258	229	226	183	184	138
PS417_RS08260	33	32	44	43	39	36
PS417_RS08265	61	64	79	54	52	51
PS417_RS08270	46	79	54	54	56	34
PS417_RS08275	85	75	96	70	93	63
PS417_RS08280	180	164	183	173	169	161
PS417_RS08285	470	433	506	457	445	432
PS417_RS08290	96	91	92	89	93	82
PS417_RS08295	401	367	414	399	371	388
PS417_RS08300	147	156	136	163	150	139
PS417_RS08305	58	60	87	54	49	41
PS417_RS08310	337	367	286	317	236	195
PS417_RS08315	493	458	521	418	436	443
PS417_RS08320	681	675	648	800	665	695
PS417_RS08325	19323	20259	16881	18731	17275	17731
PS417_RS08330	2110	2037	2071	2213	2027	2036
PS417_RS08335	51	68	57	65	61	53
PS417_RS08340	20	14	18	18	13	14
PS417_RS08345	1	1	3	7	2	0
PS417_RS08350	176	175	224	158	175	178
PS417_RS08355	320	348	513	402	401	399
PS417_RS08360	25	28	23	27	18	36
PS417_RS08365	655	624	638	603	599	578
PS417_RS08370	369	373	418	395	389	397
PS417_RS08375	479	431	423	471	445	463
PS417_RS08380	191	185	214	181	181	203
PS417_RS08385	52	54	48	48	41	38
PS417_RS08390	421	311	389	494	432	415
PS417_RS08395	107	76	127	80	106	91
PS417_RS08400	98	99	137	147	113	115
PS417_RS08405	25	33	124	179	173	148
PS417_RS08410	460	396	583	469	459	459
PS417_RS08415	227	212	189	194	167	193
PS417_RS08420	364	392	337	380	364	364
PS417_RS08425	147	132	130	140	134	153
PS417_RS08435	3815	3567	4000	4761	4354	4664
PS417_RS08440	2527	2560	2830	3238	3051	3250
PS417_RS08445	2128	1961	2166	2277	2343	2274
PS417_RS08450	2409	2401	2626	2590	2547	2539
PS417_RS08455	6408	6840	6423	7618	6909	6790
PS417_RS08460	8883	9194	8158	10517	9575	9732
PS417_RS08465	785	739	721	740	688	666
PS417_RS08470	401354	408018	365730	418813	370917	395690
PS417_RS08475	2931	2573	2449	3072	2709	2721
PS417_RS08480	15752	15602	14215	15192	14045	14101
PS417_RS08485	7402	8478	7284	9622	8488	8327
PS417_RS08490	4886	4139	3805	5196	4578	4631
PS417_RS08495	8908	8572	9029	9008	8421	8272
PS417_RS08500	868	837	913	1170	1129	993
PS417_RS08505	726	680	951	991	941	990
PS417_RS08510	840	778	701	866	882	833
PS417_RS08515	2851	2573	3289	3285	3244	3404
PS417_RS08520	2274	2202	2252	2554	2483	2538
PS417_RS08525	762	705	728	890	829	847
PS417_RS08535	135	135	180	180	174	146
PS417_RS08540	844	952	813	861	753	752
PS417_RS08545	1630	1743	1729	1162	1079	1030
PS417_RS08550	243	275	236	166	153	100
PS417_RS08555	1600	1356	2113	1947	1858	1938
PS417_RS08560	671	692	627	715	739	746
PS417_RS08565	1451	1266	1433	1520	1419	1448
PS417_RS08570	711	601	698	739	701	709
PS417_RS08575	253	281	323	298	309	354
PS417_RS08580	431	346	360	411	381	403
PS417_RS08585	105	116	103	127	112	94
PS417_RS08590	266	276	233	282	264	275
PS417_RS08595	269	280	268	328	282	301
PS417_RS08600	9	9	13	15	12	7
PS417_RS08605	2	1	0	1	2	0
PS417_RS08610	2591	2788	2730	3304	2971	2778
PS417_RS08615	4527	4455	4575	5355	5095	4840
PS417_RS08620	2543	2509	2795	3219	2913	3099
PS417_RS08630	1571	1421	1401	1521	1421	1395
PS417_RS08635	3072	3170	2789	3276	3079	2741
PS417_RS08640	14547	13691	16124	14843	14745	14462
PS417_RS08645	2652	2427	2956	2978	2647	2926
PS417_RS08655	1540	1340	1553	1430	1330	1515
PS417_RS08660	1538	1453	1760	1905	1711	1912
PS417_RS08665	1530	1415	1715	1667	1539	1635
PS417_RS08670	6156	5795	5450	6415	5926	5268
PS417_RS08675	1666	1681	1363	1849	1569	1289
PS417_RS08680	220	176	242	204	208	204
PS417_RS08685	105	109	135	105	93	99
PS417_RS08690	121	126	112	130	101	89
PS417_RS08695	773	826	825	839	770	796
PS417_RS08700	9128	8533	8896	10117	9303	9069
PS417_RS08705	1413	1201	2069	1569	1697	1853
PS417_RS08710	173	178	203	223	194	185
PS417_RS08715	219	227	229	206	197	224
PS417_RS08720	473	441	523	486	447	410
PS417_RS08725	518	528	420	438	364	177
PS417_RS08730	688	678	647	632	526	531
PS417_RS08735	646	596	645	514	524	488
PS417_RS08740	396	368	386	293	293	283
PS417_RS08745	828	763	802	599	624	595
PS417_RS08750	267	242	259	227	227	214
PS417_RS08755	494	480	436	398	403	403
PS417_RS08760	73	38	56	65	57	63
PS417_RS08765	20	16	18	14	12	12
PS417_RS08770	854	859	934	981	950	1004
PS417_RS08775	1334	1316	1111	1246	1214	1098
PS417_RS08780	405	436	429	375	341	399
PS417_RS08785	245	285	317	297	268	278
PS417_RS08790	299	283	368	322	289	299
PS417_RS08795	570	590	686	644	628	651
PS417_RS08800	814	741	864	875	864	835
PS417_RS08805	36	33	31	36	37	28
PS417_RS08810	153	115	156	178	158	155
PS417_RS08815	29	44	23	41	33	42
PS417_RS08820	752	716	750	629	572	556
PS417_RS08825	441	438	447	324	373	345
PS417_RS08830	585	587	739	669	686	667
PS417_RS08835	93	112	104	92	86	92
PS417_RS08840	132	149	135	148	135	138
PS417_RS08845	1112	1176	1096	998	967	982
PS417_RS08850	181	191	180	184	164	184
PS417_RS08855	109	111	105	117	92	95
PS417_RS08860	118	102	130	94	87	89
PS417_RS08865	269	257	262	146	144	149
PS417_RS08870	343	357	398	338	321	378
PS417_RS08875	809	752	848	843	748	812
PS417_RS08880	776	766	731	622	620	642
PS417_RS08885	1510	1357	1614	1447	1337	1498
PS417_RS08890	903	1068	994	961	874	930
PS417_RS08895	1188	1233	1263	1284	1097	1132
PS417_RS08900	195	247	230	316	251	235
PS417_RS08905	572	547	541	539	500	440
PS417_RS08910	87	85	96	90	86	69
PS417_RS08915	369	324	348	325	306	351
PS417_RS08920	28	22	23	25	21	31
PS417_RS08925	281	283	310	300	254	256
PS417_RS08930	413	426	335	384	340	271
PS417_RS08935	249	239	209	229	190	204
PS417_RS08940	9281	8868	9688	10633	10219	10548
PS417_RS08945	11672	11494	11200	10468	9553	7209
PS417_RS08950	1628	1198	1427	1435	1305	1020
PS417_RS08955	1019	1034	858	764	733	649
PS417_RS08960	219	211	227	204	192	180
PS417_RS08965	54	54	70	48	49	52
PS417_RS08970	42	34	54	54	42	38
PS417_RS08975	455	428	571	513	495	420
PS417_RS08980	155	134	138	138	134	105
PS417_RS08985	4944	4833	5225	4980	4740	5021
PS417_RS08990	60	54	94	67	67	68
PS417_RS08995	342	297	438	299	283	294
PS417_RS09000	55	48	54	53	44	47
PS417_RS09005	34	42	50	40	44	43
PS417_RS09010	39	28	32	26	24	20
PS417_RS09015	100	140	123	49	57	49
PS417_RS09020	1117	1167	1123	1345	1292	1242
PS417_RS09025	213	217	222	236	226	252
PS417_RS09030	136	137	155	137	136	99
PS417_RS09035	1098	1312	886	984	921	773
PS417_RS09040	600	619	709	532	523	549
PS417_RS09045	924	961	846	826	742	809
PS417_RS09050	32	22	28	15	27	20
PS417_RS09055	65	79	100	94	81	74
PS417_RS09060	112	130	124	125	154	110
PS417_RS09065	97	89	108	144	95	82
PS417_RS09070	106	91	112	83	88	109
PS417_RS09075	1113	1212	1061	1094	989	980
PS417_RS09080	2817	2807	2869	2885	2739	2774
PS417_RS09085	1141	1102	1130	1227	1116	1206
PS417_RS09090	76	74	105	72	81	58
PS417_RS09095	1199	1196	1394	1423	1304	1251
PS417_RS09100	437	487	531	440	395	412
PS417_RS09105	93	109	103	91	83	69
PS417_RS09110	975	956	955	972	930	915
PS417_RS09115	1073	1119	1046	1037	976	935
PS417_RS09120	621	553	576	548	529	543
PS417_RS09125	854	895	856	810	748	790
PS417_RS09130	332	381	320	364	298	302
PS417_RS09135	327	397	347	347	305	353
PS417_RS09140	140	123	152	134	171	145
PS417_RS09145	2055	2041	1948	2030	1991	1991
PS417_RS09150	3579	3910	3589	3426	3190	3245
PS417_RS09155	3932	4035	3928	4026	3706	3606
PS417_RS09160	891	861	955	1122	959	1061
PS417_RS09170	89	72	91	89	59	92
PS417_RS09180	164	170	142	140	134	146
PS417_RS09185	14	11	8	10	12	10
PS417_RS09195	419	393	455	420	430	374
PS417_RS09200	255	272	213	231	211	202
PS417_RS09205	27	18	19	24	15	18
PS417_RS09210	58	73	53	65	73	64
PS417_RS09215	77	92	64	75	62	60
PS417_RS09220	44	39	63	42	42	52
PS417_RS09225	136	125	128	86	104	81
PS417_RS09230	468	528	409	632	537	567
PS417_RS09235	86	91	95	102	93	79
PS417_RS09240	22	22	34	27	31	30
PS417_RS09245	12	12	12	16	13	24
PS417_RS09250	21	22	26	24	16	25
PS417_RS09255	334	363	350	375	362	345
PS417_RS09260	359	316	387	365	331	326
PS417_RS09265	28	22	39	33	21	42
PS417_RS09270	30	37	31	24	26	23
PS417_RS09275	207	171	243	200	189	210
PS417_RS09280	43	56	45	48	49	39
PS417_RS09285	45	51	45	39	38	30
PS417_RS09290	56	30	57	45	43	35
PS417_RS09295	54	59	70	39	33	43
PS417_RS09300	127	148	119	169	128	138
PS417_RS09305	63	65	59	48	62	30
PS417_RS09310	11	11	12	18	9	16
PS417_RS09315	12	10	11	6	7	9
PS417_RS09320	274	231	312	263	186	226
PS417_RS09325	62	45	60	50	53	43
PS417_RS09330	49	50	86	63	41	52
PS417_RS09335	95	93	94	74	86	79
PS417_RS09340	24	23	32	30	27	26
PS417_RS09345	20	21	26	26	25	16
PS417_RS09350	68	63	68	50	60	68
PS417_RS09355	46	40	64	52	59	41
PS417_RS09360	24	32	19	26	19	22
PS417_RS09365	3403	3221	3315	2578	2334	2321
PS417_RS09370	4176	4035	3471	3180	2988	3065
PS417_RS09375	111	125	134	117	100	99
PS417_RS09380	89	65	89	72	88	97
PS417_RS09385	48	48	50	43	41	39
PS417_RS09390	114	115	123	106	107	83
PS417_RS09395	991	1179	931	1140	988	858
PS417_RS09400	19	18	18	10	16	16
PS417_RS09405	155	114	132	137	114	114
PS417_RS09410	136	161	142	165	120	140
PS417_RS09415	739	710	602	620	565	607
PS417_RS09420	2973	3002	3449	3224	2970	3236
PS417_RS09425	99	101	98	78	94	77
PS417_RS09430	132	108	121	163	121	119
PS417_RS09435	95	82	61	80	74	71
PS417_RS09440	54	57	56	63	56	44
PS417_RS09445	643	606	671	625	526	513
PS417_RS09450	187	186	229	251	259	262
PS417_RS09455	176	171	202	154	127	131
PS417_RS09460	10	12	11	12	13	4
PS417_RS09465	114	106	106	130	105	119
PS417_RS09470	36	45	27	36	33	38
PS417_RS09475	31	25	33	22	28	31
PS417_RS09480	181	207	172	216	202	137
PS417_RS09485	140	124	130	173	176	159
PS417_RS09490	4	4	5	5	5	3
PS417_RS09495	63	55	59	62	55	49
PS417_RS09500	59	42	60	49	51	44
PS417_RS09505	93	93	119	97	64	93
PS417_RS09510	20	22	17	26	20	15
PS417_RS09515	29	23	22	29	20	22
PS417_RS09520	9	4	12	14	8	9
PS417_RS09525	11	9	8	5	8	7
PS417_RS09530	30	28	29	24	17	33
PS417_RS09535	299	266	363	298	261	335
PS417_RS09540	1651	1525	1563	1360	1319	1251
PS417_RS09545	309	287	313	307	281	274
PS417_RS09550	144	116	150	126	134	144
PS417_RS09555	218	153	233	195	209	199
PS417_RS09560	41	45	42	41	38	29
PS417_RS09565	189	174	323	221	228	241
PS417_RS09570	1113	1081	1124	1029	923	965
PS417_RS09575	1022	881	1015	961	874	949
PS417_RS09610	138	119	180	147	147	146
PS417_RS09615	113	128	137	147	131	161
PS417_RS09620	147	112	135	132	147	131
PS417_RS09625	91	65	95	77	83	77
PS417_RS09630	34	34	34	46	27	31
PS417_RS09635	61	70	48	45	35	22
PS417_RS09640	354	366	349	349	330	317
PS417_RS09645	5117	5168	5115	5244	4697	4809
PS417_RS09650	199	220	247	219	216	182
PS417_RS09655	1510	1359	1526	1541	1507	1423
PS417_RS09660	598	492	495	485	534	514
PS417_RS09665	220	235	334	357	322	369
PS417_RS09670	748	698	837	745	731	734
PS417_RS09675	703	660	729	648	606	662
PS417_RS09680	467	462	537	377	403	414
PS417_RS09685	4424	4222	5293	4552	4362	4448
PS417_RS09690	101	127	89	86	76	86
PS417_RS09695	247	224	273	254	242	250
PS417_RS09700	717	647	797	821	814	731
PS417_RS09705	409	382	455	417	426	380
PS417_RS09710	233	206	288	222	236	216
PS417_RS09715	323	414	307	223	252	221
PS417_RS09720	1938	1863	1782	2097	1842	1893
PS417_RS09725	782	741	801	822	793	781
PS417_RS09730	292	288	319	282	263	264
PS417_RS09750	732	660	723	680	687	695
PS417_RS09760	9704	10065	8436	10043	9165	8914
PS417_RS09765	24	28	34	31	28	33
PS417_RS09770	129	113	103	127	121	109
PS417_RS09775	168	161	182	179	153	156
PS417_RS09780	135	125	100	137	99	94
PS417_RS09785	312	291	295	280	229	265
PS417_RS09790	180	212	213	214	180	192
PS417_RS09795	3	3	2	3	4	4
PS417_RS09800	36	22	44	35	31	33
PS417_RS09805	65	57	79	54	54	66
PS417_RS09810	290	301	239	268	257	250
PS417_RS09815	4	5	4	4	4	3
PS417_RS09820	50	24	45	36	39	41
PS417_RS09825	65	62	57	49	56	54
PS417_RS09830	98	85	107	87	81	89
PS417_RS09835	52	45	50	43	35	27
PS417_RS09840	391	383	400	440	370	370
PS417_RS09845	15373	15695	12507	2651	2599	2509
PS417_RS09850	3041	2798	2798	480	462	466
PS417_RS09855	1136	1234	1181	246	227	191
PS417_RS09860	2182	2317	2011	352	391	391
PS417_RS09865	2328	2284	2119	399	405	397
PS417_RS09870	741	760	638	162	156	150
PS417_RS09875	7168	7499	6792	1298	1177	1169
PS417_RS09880	79	88	94	93	91	63
PS417_RS09885	55	61	60	64	57	62
PS417_RS09890	92	74	96	94	97	98
PS417_RS09895	525	557	492	655	583	595
PS417_RS09900	809	765	730	797	714	859
PS417_RS09905	2154	2071	2255	1880	1919	2015
PS417_RS09910	5251	5811	5355	6088	5477	5431
PS417_RS09915	470	384	370	381	312	281
PS417_RS09920	2209	2070	1735	2152	1797	1964
PS417_RS09925	265	296	289	268	258	232
PS417_RS09930	1109	1043	1169	1051	1090	1118
PS417_RS09935	3653	4183	3201	3603	3262	3004
PS417_RS09940	1009	1304	1003	1151	1027	929
PS417_RS09950	88	86	83	74	68	73
PS417_RS09955	223	202	210	218	165	207
PS417_RS09960	21	24	13	23	17	22
PS417_RS09965	77	83	91	61	73	80
PS417_RS09970	110	90	98	99	90	105
PS417_RS09975	79	76	95	88	94	96
PS417_RS09980	254	256	274	268	251	256
PS417_RS09985	58	50	51	46	42	20
PS417_RS09990	325	331	310	385	295	308
PS417_RS09995	266	246	274	223	211	227
PS417_RS10000	105	133	109	88	73	90
PS417_RS10005	181	163	172	159	115	148
PS417_RS10010	65	78	77	67	73	52
PS417_RS10015	106	96	68	66	71	70
PS417_RS10020	163	136	148	112	130	145
PS417_RS10025	77	64	53	76	67	72
PS417_RS10030	86	74	62	77	83	75
PS417_RS10035	5730	5255	5161	5218	4785	4886
PS417_RS10040	516	559	514	521	485	490
PS417_RS10045	513	458	530	479	432	452
PS417_RS10050	157	113	167	167	147	158
PS417_RS10055	252	250	284	327	257	281
PS417_RS10060	140	135	165	162	138	139
PS417_RS10065	243	262	262	289	269	276
PS417_RS10070	166	207	208	225	173	167
PS417_RS10075	156	141	138	137	149	130
PS417_RS10080	356	331	356	297	310	284
PS417_RS10085	53	53	73	41	40	52
PS417_RS10090	71	80	90	76	75	84
PS417_RS10095	356	343	316	291	276	260
PS417_RS10100	12	8	9	21	20	10
PS417_RS10105	87	118	102	102	91	82
PS417_RS10110	97	102	97	103	106	89
PS417_RS10115	1020	895	1039	580	508	536
PS417_RS10120	1987	1772	1811	1004	901	692
PS417_RS10125	777	671	702	415	362	238
PS417_RS10130	640	511	685	367	317	305
PS417_RS10135	2175	1907	2333	1140	1193	1186
PS417_RS10140	298	284	291	204	195	198
PS417_RS10150	13	2	12	8	8	10
PS417_RS10160	15	14	22	10	14	12
PS417_RS10165	44	50	48	51	46	47
PS417_RS10170	34	39	40	39	39	34
[truncated: 3,547 more rows]

## Sheet: Supplemental Dataset 2
	Col-0			f6'h1
Locus_tag	1	2	3	1	2	3
actP	1735.5	1602.04	2750.45	2690.63	2872.27	2709.43
amiE	4.64585	5.79641	4.35355	4.74377	4.65227	3.46047
antC	3.94273	2.97755	3.27827	3.5675	3.88744	5.03834
araG	184.569	174.95	192.523	184.665	190.453	183.795
araG	86.114	79.3285	77.3045	58.974	55.3818	50.7214
aspA	10.2754	11.1785	13.5809	10.2084	10.9755	10.3803
carB	40.1492	41.8073	45.8751	43.0948	42.6827	46.7227
dnaE2	5.29491	3.60529	6.9085	4.2973	4.13535	5.18145
dppD	27.0851	27.9467	31.9988	27.0703	29.271	28.3089
emrB	3.93263	3.37828	4.37082	3.67419	4.72567	4.32726
fabG	135.21	131.123	151.953	130.331	135.768	141.124
fadE	56.985	49.9476	65.8095	53.1494	54.7307	57.0896
fadH	12.9277	12.4738	15.01	16.1123	14.7576	15.5463
fecB	6.23026	5.44935	7.93906	6.10711	6.29181	2.94545
fecD	1.27459	0.834229	1.77771	0.728815	1.02108	1.72615
fieF	26.713	27.7276	31.1435	32.8753	32.6812	35.6986
flgB	677.379	525.948	670.091	730.733	733.567	805.961
flgF	351.44	310.66	430.287	434.425	433.251	439.448
fliA	1164.02	1041.46	1152.27	1038.8	1096.83	926.635
fliI	79.0367	67.0044	81.2747	74.6407	78.774	92.1228
fliI	5.00589	4.08395	5.45765	3.87026	4.81982	5.27071
fumC	3.35078	3.22252	4.86418	4.02189	3.65215	4.51936
gatB	24.1358	23.1161	24.3553	22.6301	24.6596	23.5201
gcvT	60.9423	47.8646	64.58	63.6336	57.9251	61.7201
glnQ	361.247	344.444	379.393	301.982	313.475	308.879
glnQ	3.72462	5.18029	3.57144	3.65099	3.48111	3.86719
glnQ	27.0161	25.2189	28.8778	29.8104	31.6953	34.5479
glyA	47.7809	45.8386	71.142	56.0974	62.1284	61.8359
glyA	1325.69	1267.72	1362.73	966.275	984.527	1003.15
hflB	370.284	355.697	367.695	368.396	381.789	374.777
hisI	142.494	124.995	160.962	162.819	158.508	157.121
hscB	22.7888	32.5653	31.2544	31.0254	29.4804	29.0791
livG	53.6139	53.4826	57.4358	49.5953	52.2006	52.3245
livM	28.7609	25.1919	28.6256	29.6362	24.5103	27.8006
lldD	7.63456	5.94455	8.26149	9.37607	9.37332	7.701
lldD	76.4303	69.6108	90.7103	63.5024	79.7313	78.7533
mdoD	51.6968	48.4468	55.6959	55.6188	56.8723	58.3069
metG	10.3723	12.263	13.8971	10.4701	10.6076	9.80294
motC	140.335	128.293	153.584	131.792	153.443	162.014
nudF	349.202	322.328	313.42	343.639	334.426	371.566
nusA	24.7335	21.5287	23.6052	26.4941	26.6231	25.4155
obgE	9.89416	10.9671	11.4348	9.22929	11.0797	9.85505
pdhR	40.8213	35.4199	38.1903	34.6603	34.5445	24.9164
pgaB	32.0963	30.5735	33.0035	25.6686	28.3104	28.9617
proY	13.5748	13.062	15.8247	12.843	11.9028	13.1706
PS417_RS00005	0	0	0	0	0	0
PS417_RS00015	18.2972	21.1017	17.4679	19.1781	18.19	18.8085
PS417_RS00020	45.4989	43.1617	50.5868	45.9676	51.5808	53.7551
PS417_RS00025	10.8805	11.1839	9.01355	10.6296	11.6609	10.641
PS417_RS00030	23.023	15.9297	21.4454	14.5079	15.9261	15.7976
PS417_RS00035	43.8141	45.1005	43.8872	36.4408	38.2906	37.1122
PS417_RS00040	92.4563	96.3155	103.531	87.5051	89.1127	96.7167
PS417_RS00045	71.5172	69.3125	72.1248	57.5208	53.865	62.3839
PS417_RS00050	67.4499	66.8898	75.983	60.6291	59.6493	64.2009
PS417_RS00055	46.475	42.5299	55.2155	42.5827	43.0316	40.229
PS417_RS00060	38.3496	50.3281	40.5248	28.769	31.349	32.6454
PS417_RS00065	52.1678	55.2848	50.6174	46.5964	47.6505	47.4078
PS417_RS00070	164.65	175.23	176.573	170.889	186.214	184.381
PS417_RS00075	201.459	217.563	200.356	172.424	158.018	180.802
PS417_RS00080	97.2726	101.437	114.913	92.0291	87.6178	108.271
PS417_RS00085	121.95	113.224	116.188	107.27	109.296	104.474
PS417_RS00090	99.8239	104.795	98.0879	98.0928	100.82	103.065
PS417_RS00095	166.28	167.746	167.982	167.145	178.723	173.908
PS417_RS00100	129.433	127.808	127.544	149.675	158.289	154.456
PS417_RS00105	27.6353	25.8261	35.1284	26.8832	28.8458	29.1826
PS417_RS00110	19.117	15.2404	48.4145	56.781	69.7032	69.6103
PS417_RS00115	41.3937	35.823	101.626	136.494	147.506	154.279
PS417_RS00120	0.489739	1.44242	2.56145	3.36041	2.09244	3.71415
PS417_RS00125	3.5068	3.09855	4.23889	3.62845	3.6209	2.78618
PS417_RS00130	7.10488	7.82034	8.98864	7.26475	8.11884	8.21917
PS417_RS00135	9.10846	7.45193	9.52787	6.69631	8.91835	7.8124
PS417_RS00140	19.0339	27.7381	24.2657	22.156	24.1429	24.4883
PS417_RS00145	20.3909	19.3626	24.7099	23.046	20.3521	21.8505
PS417_RS00150	32.7533	29.4921	24.5304	30.2061	29.1888	35.4856
PS417_RS00155	39.391	40.3111	48.1886	55.3007	45.9974	50.6337
PS417_RS00160	8.92215	7.73747	8.9441	6.19493	7.78292	7.73315
PS417_RS00165	15.2492	16.8878	19.5942	13.1892	15.6683	15.9496
PS417_RS00170	9.62193	6.80142	17.1105	9.43173	10.072	12.5095
PS417_RS00175	22.0526	19.25	23.1683	18.3272	20.7901	18.2828
PS417_RS00180	10.4828	9.17069	12.9197	12.0051	10.7536	12.2568
PS417_RS00185	13.8919	12.2939	16.783	16.3024	16.3015	16.7467
PS417_RS00190	15.1169	13.6995	18.2458	13.9632	17.8548	15.8005
PS417_RS00195	783.354	729.039	776.778	987.668	902.053	957.55
PS417_RS00200	32.2342	43.436	36.2308	34.9426	39.9665	38.484
PS417_RS00205	10.1193	11.4318	13.1954	13.1804	13.9183	12.3152
PS417_RS00210	955.474	928.517	901.076	912.276	865.353	486.631
PS417_RS00215	22.2754	24.7807	23.8526	23.9023	25.2715	20.278
PS417_RS00220	99.7642	97.4472	105.947	92.3316	100.071	106.989
PS417_RS00225	3.08763	3.45429	3.68048	4.29355	4.4485	4.66773
PS417_RS00230	4.06673	3.77074	2.12699	3.98634	4.82648	4.40597
PS417_RS00235	5.32562	4.85502	6.36668	2.61018	5.68851	6.59416
PS417_RS00240	5.17179	6.37633	5.03249	4.36217	4.75337	4.03953
PS417_RS00245	2.32626	2.40403	4.86675	3.00036	3.40021	3.71415
PS417_RS00250	1.90201	2.20683	2.17046	2.37289	1.10815	2.24801
PS417_RS00255	5.85862	5.17658	7.10893	6.31709	7.63455	5.33178
PS417_RS00260	8.63482	9.59696	8.77678	8.94323	8.44009	9.00211
PS417_RS00265	37.5255	34.0071	36.2339	27.352	29.2911	26.5827
PS417_RS00270	7.14638	7.01603	8.72135	8.56181	9.32964	8.17268
PS417_RS00275	5.10153	6.20096	6.18348	6.19132	5.70863	5.70256
PS417_RS00280	6.41821	5.22094	6.90557	7.90912	5.68031	7.35097
PS417_RS00285	11.0262	10.2996	14.2214	9.65394	10.0623	10.6702
PS417_RS00290	127.869	136.134	146.351	130.225	144.564	128.641
PS417_RS00295	24.3903	20.9671	25.2595	22.4808	24.4969	26.8193
PS417_RS00300	95.9078	94.1583	103.401	94.5887	110.613	108.052
PS417_RS00305	9.92934	10.7743	11.2065	11.1162	9.93608	10.4745
PS417_RS00310	211.705	196.318	255.429	222.864	238.253	262.011
PS417_RS00315	44.8976	42.8873	43.7916	46.9837	47.5681	57.8457
PS417_RS00320	12.0157	10.9861	16.0231	12.1678	12.7365	13.1174
PS417_RS00325	29.017	27.2857	29.7128	25.3231	25.6324	33.4274
PS417_RS00335	5.48053	6.20834	8.04809	8.67816	8.89354	7.76471
PS417_RS00340	133.264	126.149	185.727	225.16	251.382	253.013
PS417_RS00345	166.468	152.31	246.561	307.035	303.153	308.976
PS417_RS00350	2.24277	3.00921	3.67546	2.345	2.15603	2.99683
PS417_RS00355	3.23522	3.81145	2.16588	3.29812	3.45567	3.08449
PS417_RS00360	7.61414	5.92865	4.53166	4.11786	5.04805	5.68918
PS417_RS00365	14.0607	10.8133	19.7334	14.5867	18.398	19.0421
PS417_RS00370	78.1553	60.6028	73.0722	83.2205	83.8502	90.1077
PS417_RS00375	40.5634	39.8235	48.9856	45.2571	48.9635	50.3785
PS417_RS00380	20.6325	21.351	28.3878	21.5	24.818	20.944
PS417_RS00385	17.578	14.501	22.1542	18.9057	17.0807	18.6476
PS417_RS00390	11.8972	10.8734	11.7808	11.3874	11.4511	11.3316
PS417_RS00395	68.3232	67.8862	60.7393	61.6759	58.1091	58.4443
PS417_RS00400	38.9366	31.215	38.3757	35.1941	36.4694	36.7791
PS417_RS00405	80.4473	65.1255	73.4845	72.496	77.2371	79.458
PS417_RS00410	50.1847	30.4068	73.4717	59.484	63.3607	72.5707
PS417_RS00415	15.4128	16.1619	18.4551	17.0369	17.7941	18.1908
PS417_RS00420	24.149	20.4993	27.494	27.7913	28.2172	33.1019
PS417_RS00425	28.4524	21.7134	31.57	29.6967	35.4359	31.6996
PS417_RS00430	9.49057	9.5915	11.6795	12.86	14.6096	15.7258
PS417_RS00435	7.09983	8.7808	9.35578	8.04408	10.0458	9.19056
PS417_RS00440	2176.27	2298.72	2109.12	2541.35	2471.57	2430.51
PS417_RS00445	82.9962	70.7922	75.934	64.7524	70.8179	82.5794
PS417_RS00450	193.674	182.81	211.745	195.106	201.886	214.76
PS417_RS00455	248.138	241.273	330.165	250.238	275.224	307.981
PS417_RS00460	11.2447	10.23	15.3696	10.9489	14.0928	14.0507
PS417_RS00465	148.523	119.729	764.325	1043.02	1003.86	707.523
PS417_RS00470	20.4956	15.2356	88.6678	104.562	108.163	116.376
PS417_RS00475	24.7804	20.3464	113.973	130.221	135.371	150.792
PS417_RS00480	61.05	45.7742	187.811	257.3	267.306	290.386
PS417_RS00485	54.3306	54.6231	167.154	231.396	249.509	266.771
PS417_RS00490	111.979	103.917	128.268	122.806	123.193	115.43
PS417_RS00495	12.8673	10.2099	10.8784	13.304	10.7316	10.8852
PS417_RS00500	9.45342	8.78881	12.8104	8.35393	8.41464	9.00057
PS417_RS00505	16.0808	16.0018	40.3405	38.159	43.6019	44.068
PS417_RS00510	59.799	57.4	176.332	190.872	219.733	231.899
PS417_RS00515	1433.77	1497.78	1458.21	1210.16	1281.6	1301.91
PS417_RS00520	8.27319	7.31005	9.14866	7.53039	7.70075	6.91458
PS417_RS00525	4.70552	3.95973	5.62536	5.05179	3.11143	2.91317
PS417_RS00530	0	0	0	0	0	0
PS417_RS00535	13.0858	9.55082	19.2718	13.5866	14.7131	17.1622
PS417_RS00540	7084.12	4749.56	6515.97	4501.69	4948.51	5581.98
PS417_RS00545	65.8201	60.7807	45.6733	60.6862	67.8688	63.8973
PS417_RS00550	23.5457	25.9675	24.2018	24.7999	24.942	27.6006
PS417_RS00555	11.7828	9.8667	7.2502	9.51166	9.25416	10.8884
PS417_RS00560	6.19736	5.85385	6.8265	6.90324	6.6698	7.68081
PS417_RS00565	9.43182	8.83887	11.2115	11.0233	12.5403	12.6125
PS417_RS00570	3.00045	2.28055	3.03736	3.32064	2.37783	3.6702
PS417_RS00575	3.34827	2.7071	4.68709	2.65462	2.47194	3.25415
PS417_RS00580	5.16002	6.33238	5.93738	4.80512	3.30698	2.79524
PS417_RS00585	70.2235	71.4344	69.6219	77.6816	75.9122	62.0263
PS417_RS00590	31.0637	32.4147	34.3396	34.1555	34.5937	31.334
PS417_RS00595	43.0175	47.7075	61.6643	44.2495	52.1887	44.0168
PS417_RS00600	4.88128	3.12963	8.54481	4.10125	4.36265	5.50434
PS417_RS00605	15.9829	16.1155	18.1497	16.5138	15.7647	17.3162
PS417_RS00610	4.73362	5.42182	7.97755	5.92895	5.61796	6.55308
PS417_RS00615	6.33556	5.86659	9.48908	5.15175	7.84388	7.25408
PS417_RS00620	6.52192	4.93101	8.23372	5.73165	4.72429	5.03553
PS417_RS00625	5.12713	4.45	5.85549	4.63731	4.94736	4.40093
PS417_RS00630	7.90901	4.76473	10.7175	7.57647	8.25593	8.56879
PS417_RS00635	7.37804	8.63051	9.19564	7.53995	12.2404	8.1636
PS417_RS00640	8.01245	8.33245	9.43683	9.6285	11.6331	10.3527
PS417_RS00645	9.37472	6.66476	10.1445	9.50628	8.4597	12.4333
PS417_RS00650	11.4468	10.1793	18.4814	11.5457	12.9356	12.7611
PS417_RS00655	16.3464	14.6666	16.1932	13.901	14.9164	15.423
PS417_RS00660	253.289	272.134	263.293	246.394	263.046	259.445
PS417_RS00665	15.7996	24.1796	18.9576	16.8539	15.3872	17.1177
PS417_RS00670	160.103	157.115	190.179	182.083	191.653	182.305
PS417_RS00675	12.854	10.7801	18.5963	12.7281	13.6833	14.8705
PS417_RS00680	34.5496	32.5849	46.5679	41.8614	46.0996	46.5136
PS417_RS00685	13.6558	7.86916	14.2846	9.4574	9.51281	9.80971
PS417_RS00690	18.0146	16.9786	22.2361	13.0673	11.1604	10.5394
PS417_RS00695	19.453	18.8928	25.4906	19.6836	18.7677	21.9823
PS417_RS00700	199.894	200.798	206.74	200.486	194.652	193.366
PS417_RS00705	108.948	98.5634	106.744	88.5544	102.747	106.493
PS417_RS00710	401.742	400.149	334.688	348.43	346.077	337.883
PS417_RS00715	95.639	92.7155	106.368	90.007	95.1928	100.783
PS417_RS00720	1053.7	1004.85	1040.4	1003.29	1057	1137.52
PS417_RS00725	55.2349	48.8997	54.94	50.3435	58.7916	57.5329
PS417_RS00730	8.11714	8.33131	12.4791	10.1267	11.0349	11.326
PS417_RS00735	50.7263	50.4139	81.3073	70.8369	69.6874	64.7658
PS417_RS00740	86.0412	81.6869	88.5194	114.462	91.399	104.487
PS417_RS00745	118.105	104.341	115.297	110.389	118.634	117.586
PS417_RS00750	70.9671	56.7103	70.7821	60.9361	67.3803	68.1455
PS417_RS00755	89.4213	81.3167	86.5204	73.933	78.0921	79.8359
PS417_RS00760	73.942	73.9326	80.7716	68.0673	72.6416	77.2281
PS417_RS00765	11.7747	9.06047	12.9826	9.04638	10.8774	7.58521
PS417_RS00770	38.221	29.4148	47.1808	31.4329	40.8253	40.7952
PS417_RS00775	45.1887	38.6291	34.868	32.6742	36.8891	33.8799
PS417_RS00780	54.3874	52.5313	64.9927	55.8427	58.4693	62.4204
PS417_RS00785	153.012	111.033	115.983	128.25	85.2719	112.92
PS417_RS00790	0	0	0	0	0	0
PS417_RS00795	139.635	124.359	134.067	114.388	140.095	155.066
PS417_RS00800	59.1767	51.0909	76.3034	73.9171	78.1849	73.2136
PS417_RS00805	12.5625	12.6736	15.316	12.3991	11.9379	15.5817
PS417_RS00810	14.7454	12.2493	16.7982	15.3317	13.901	16.0402
PS417_RS00815	18.6788	16.4388	16.8174	23.0831	20.9491	21.1043
PS417_RS00820	13.6595	16.0925	14.2885	18.7453	5.83612	14.799
PS417_RS00825	7.62542	5.87163	9.30596	7.54797	7.82561	7.69457
PS417_RS00830	21.6338	21.7572	42.5002	22.7578	28.1804	36.0153
PS417_RS00835	14.9472	14.3976	13.8654	16.8633	10.5434	12.2219
PS417_RS00840	27.5093	23.7317	33.6625	27.9104	27.4037	28.9204
PS417_RS00845	37.9911	49.2128	46.3638	52.2396	50.1612	56.0238
PS417_RS00850	21.1243	22.5742	24.5413	21.5313	24.4606	25.9245
PS417_RS00855	494.924	471.444	434.85	467.504	466	493.426
PS417_RS00860	381.543	361.886	395.132	363.933	375.036	357.733
PS417_RS00865	49.3849	49.1827	53.495	48.2692	52.902	51.2946
PS417_RS00870	41.3305	40.5766	42.3187	28.2952	36.4386	31.2738
PS417_RS00875	3.25158	4.43371	3.54303	3.62999	2.99077	3.22926
PS417_RS00880	31.7438	26.8926	42.0759	29.257	29.9143	31.672
PS417_RS00885	14.7283	11.7277	14.3415	11.776	12.7595	16.6923
PS417_RS00890	13.8199	11.3435	17.0631	12.7694	12.9466	14.1136
PS417_RS00895	53.4566	48.6825	59.5729	31.0688	34.7889	33.789
PS417_RS00900	17.3147	14.399	16.6204	10.2833	10.444	11.8072
PS417_RS00905	14.6198	15.3933	15.9579	14.5385	13.8055	17.2168
PS417_RS00910	30.1816	26.7855	34.0759	29.7702	31.0267	29.6956
PS417_RS00915	10.8998	11.5241	11.9598	12.5522	14.3292	12.8826
PS417_RS00920	86.9639	59.5056	68.9153	91.7028	70.3709	85.6532
PS417_RS00925	4063.61	3986.05	4805.6	2821.4	2934.02	3258.91
PS417_RS00930	1236.78	1050.88	1764.23	991.669	1085.74	1220.53
PS417_RS00935	96.5584	75.6962	88.9442	69.5746	68.8869	74.9468
PS417_RS00940	387.207	370.108	397.016	350.116	341.93	343.36
PS417_RS00945	39.8235	44.4286	40.7966	47.263	45.1737	46.5331
PS417_RS00950	23.5675	20.2741	23.7984	22.8729	23.1795	23.0055
PS417_RS00955	74.2077	76.2643	79.1111	81.5626	80.4448	85.3589
PS417_RS00960	48.7871	44.4669	56.3129	50.4866	48.6558	45.5664
PS417_RS00965	53.8745	51.3609	71.1984	58.7707	61.4596	60.565
PS417_RS00970	54.9311	65.3142	60.6528	68.204	63.8896	56.8685
PS417_RS00975	36.1382	43.3217	41.7814	35.0509	45.1018	35.8557
PS417_RS00980	56.5261	54.3705	61.5899	57.4114	55.5171	60.3695
PS417_RS00985	2424.32	2238.58	3921.97	2833.12	2900.57	3450.02
PS417_RS00990	25.6769	40.1469	41.7809	36.3556	40.6318	39.1524
PS417_RS00995	210.764	187.76	192.817	207.641	203.144	202.013
PS417_RS01000	115.91	112.855	142.849	126.622	129.432	145.434
PS417_RS01005	1520.81	1461.86	1489.67	1668.35	1679.43	1652.69
PS417_RS01010	92.904	100.395	112.957	94.0888	101.586	105.186
PS417_RS01025	78.6498	73.289	90.3098	68.1019	72.3667	83.6816
PS417_RS01030	6.33021	4.9718	7.15143	3.72305	8.65479	7.95561
PS417_RS01035	810.943	895.593	839.071	957.719	924.665	850.647
PS417_RS01040	22.5382	20.7861	22.683	20.9211	23.5268	20.5336
PS417_RS01055	53.8148	47.4603	55.9747	60.2018	57.4818	50.7278
PS417_RS01060	10.08	8.25458	10.744	8.38223	8.26648	10.4033
PS417_RS01065	5.467	6.44074	5.71874	6.85944	4.9052	4.97537
PS417_RS01070	578.158	559.842	566.538	511.313	544.083	544.517
PS417_RS01075	27.9529	23.4212	39.6253	27.6366	29.4973	33.3655
PS417_RS01080	70.3299	59.0493	74.2341	59.8933	57.7863	61.3712
PS417_RS01085	357.969	321.006	376.467	406.17	401.815	398.835
PS417_RS01090	50.3968	50.8713	54.1199	58.1365	54.7575	53.1483
PS417_RS01095	8.53918	9.68751	11.5128	12.6486	7.29683	8.01799
PS417_RS01100	78.0734	71.2306	88.7015	82.924	86.5018	89.3701
PS417_RS01105	76.897	76.9621	93.837	90.072	87.0572	92.2427
PS417_RS01110	5.91512	5.65236	7.50748	6.33936	5.72848	6.57946
PS417_RS01115	128.45	119.764	136.923	120.193	132.312	136.039
PS417_RS01120	2.17132	2.30936	3.97478	3.54733	1.15964	2.74453
PS417_RS01125	4.50333	3.85071	3.64699	4.12952	3.41369	3.61991
PS417_RS01130	23.7213	27.0584	23.2744	23.78	23.766	19.7514
PS417_RS01135	7.43512	8.24137	13.297	7.75835	8.19794	11.4334
PS417_RS01140	34.4444	35.1568	49.2045	16.5099	18.1526	19.0698
PS417_RS01145	40.3504	37.1273	43.1547	19.6877	21.8398	24.5047
PS417_RS01150	40.8932	33.6554	54.4258	19.616	21.561	25.263
PS417_RS01155	78.3031	69.3515	118.053	33.5975	38.2476	44.9838
PS417_RS01160	13.4939	8.40104	13.9431	9.0332	8.78866	11.4104
PS417_RS01165	688.004	660.131	658.296	635.238	614.183	578.326
PS417_RS01170	21.8148	22.3251	21.7711	22.9704	18.6904	22.3819
PS417_RS01175	47.6657	43.82	48.1738	35.7855	39.2704	40.0418
PS417_RS01180	82.4237	84.2571	88.6633	72.465	75.5601	71.8078
PS417_RS01185	14.975	11.8745	17.4719	13.8321	12.6117	12.1681
PS417_RS01190	69.7431	56.1179	65.0574	60.4356	65.6635	69.9135
PS417_RS01195	13.284	13.3942	15.473	12.5287	13.8824	13.6142
PS417_RS01200	59.2138	48.3416	56.8884	44.2528	48.67	45.0439
PS417_RS01205	837.43	873.251	782.251	839.672	817.165	751.693
PS417_RS01210	16.5	15.2358	15.9536	14.2504	13.7184	14.0112
PS417_RS01215	10.7468	10.5189	13.0757	8.9431	9.01684	10.5881
PS417_RS01220	16.7411	12.7718	20.0775	11.3931	12.4148	13.4011
PS417_RS01225	45.9437	48.9445	42.6057	40.2445	50.8146	38.4796
PS417_RS01230	8.9187	7.07933	12.7038	7.44034	8.71566	10.4851
PS417_RS01235	75.6008	62.0764	74.0495	82.1907	84.4229	77.4398
PS417_RS01240	304.816	391.335	343.379	337.097	321.412	351.414
PS417_RS01245	14.1247	16.1036	26.4521	13.6221	17.7639	25.1758
PS417_RS01250	20.01	17.7877	23.2148	14.0511	18.8087	15.2149
PS417_RS01255	27.7032	21.2711	28.6328	23.1835	23.496	21.9507
PS417_RS01260	28.497	26.5783	27.4244	20.3916	22.5247	20.0682
PS417_RS01265	12.1283	13.5521	22.5357	11.8104	14.1479	15.1284
PS417_RS01270	7.20451	5.97726	8.70383	6.66423	7.04511	8.02538
PS417_RS01275	4.90257	5.43602	7.42097	6.10601	6.46878	6.99874
PS417_RS01280	45.4266	45.4155	50.2281	42.8055	48.4231	50.6194
PS417_RS01285	326.703	319.442	410.651	398.248	355.104	399.459
PS417_RS01290	91.1433	81.8256	83.8304	84.9255	83.2875	84.7605
PS417_RS01295	36.7776	40.5771	40.303	35.7073	38.9095	37.379
PS417_RS01300	2427.5	2028.82	3096.11	2808.7	2929.55	3600.89
PS417_RS01305	52.4356	45.3276	58.6447	53.662	49.3157	48.592
PS417_RS01310	54.8263	57.9411	57.9433	63.2918	66.6689	59.8909
PS417_RS01315	7.73132	8.72884	8.37615	8.33635	8.67105	8.79509
PS417_RS01320	6.42607	5.16179	4.27762	7.44433	7.48794	8.8609
PS417_RS01325	32.1733	18.8928	21.7026	22.4003	23.7669	24.7584
PS417_RS01330	7.76586	6.52522	11.3435	8.22956	8.07083	8.56529
PS417_RS01335	146.527	127.88	171.195	159.073	160.005	162.668
PS417_RS01340	66.3634	61.2218	74.2281	51.6778	63.678	61.7773
PS417_RS01345	58.6412	57.5716	54.6102	49.1395	47.7816	37.7825
PS417_RS01350	537.854	528.594	874.306	673.741	685.164	718.068
PS417_RS01355	33.4581	29.7455	33.4432	34.0721	35.3408	38.4644
PS417_RS01360	8.48922	10.5704	12.7787	11.9747	11.7216	13.0109
PS417_RS01365	6.05432	5.10965	5.33313	4.99759	4.53815	4.25784
PS417_RS01370	3.09927	3.04274	3.78231	2.27851	3.67829	2.70491
PS417_RS01380	8.34006	4.75428	8.16124	8.96634	8.4773	6.70397
PS417_RS01385	10.1646	9.97923	10.6327	16.6062	28.9527	14.6834
PS417_RS01390	12.3695	16.1314	14.0978	12.4869	13.804	13.6014
PS417_RS01395	330.825	330.721	357.751	348.99	373.761	378.732
PS417_RS01400	115.973	113.427	134.193	119.461	119.617	116.49
PS417_RS01405	148.632	151.843	151.441	145.557	149.245	126.378
PS417_RS01410	731.696	720.052	719.651	698.263	667.772	666.348
PS417_RS01415	86.0765	86.926	89.0852	75.0696	78.3894	72.1926
PS417_RS01420	101.626	89.2256	113.737	82.7174	88.84	85.4176
PS417_RS01425	63.4354	64.5025	67.8968	58.8503	55.2953	53.1409
PS417_RS01430	88.3436	73.0376	96.0281	65.3278	70.0403	66.263
PS417_RS01435	7.75401	6.34381	8.49729	8.68656	8.67677	9.801
PS417_RS01440	10.983	9.73584	15.5043	11.4976	13.4399	13.1701
PS417_RS01445	30.0763	34.1899	32.0131	29.4817	30.9985	32.5853
PS417_RS01450	11.5192	6.67236	15.544	9.59778	8.73593	9.60971
PS417_RS01455	12.3287	11.7313	16.0708	13.3492	14.2222	14.5079
PS417_RS01460	2.1694	2.12983	3.17701	1.91386	2.31722	1.64526
PS417_RS01465	16.1719	15.4724	19.0715	16.1551	18.264	14.3962
PS417_RS01470	45.1744	44.6403	51.5785	49.3463	47.6219	49.2628
PS417_RS01475	19.0332	13.8758	19.3183	18.1028	17.5121	21.2335
PS417_RS01480	16.0257	10.3081	24.5674	15.9798	20.069	21.2542
PS417_RS01485	41.7221	42.5887	51.736	34.9388	31.5792	44.0052
PS417_RS01490	590.079	605.527	672.045	499.901	507.189	541.174
PS417_RS01495	23.7982	22.5853	24.3131	23.561	27.7076	28.018
PS417_RS01500	46.4322	44.8468	52.5045	47.2572	47.624	53.0469
PS417_RS01505	231.699	204.261	240.719	233.299	247.674	256.72
PS417_RS01510	36.7365	33.7502	34.0799	31.7155	33.7197	32.6198
PS417_RS01515	59.9691	57.0809	56.3976	50.9458	54.6606	53.9575
PS417_RS01520	20.5763	22.4078	29.1203	21.5255	22.3477	19.8574
PS417_RS01525	6.96054	6.40648	7.47607	5.78732	5.84166	7.87785
PS417_RS01530	178.408	156.481	173.492	156.238	159.278	179.691
PS417_RS01535	44.3896	39.1025	39.7548	42.9161	48.3886	40.187
PS417_RS01540	36.0717	32.6087	38.2931	33.4332	35.2871	35.018
PS417_RS01545	247.688	231.168	250.263	277.028	252.44	263.935
PS417_RS01550	168.368	153.953	185.781	167.582	178.875	185.521
PS417_RS01555	252.374	231.946	237.298	222.661	219.992	217.318
PS417_RS01560	8.82285	8.93689	15.3818	10.8449	12.715	12.7451
PS417_RS01565	17.9823	18.5697	24.1051	13.0569	16.7889	19.7711
PS417_RS01570	56.9285	59.557	66.0167	51.8893	52.0029	65.3056
PS417_RS01575	142.619	121.105	146.712	148.745	155.947	154.15
PS417_RS01580	274.232	274.405	292.875	281.69	294.539	306.281
PS417_RS01585	97.8977	90.3163	104.721	106.451	103.517	111.394
PS417_RS01590	5.94982	7.04663	8.49596	7.77627	7.26313	7.87863
PS417_RS01595	3.13316	3.8185	4.23806	3.75961	4.50068	5.44296
PS417_RS01600	4.01406	3.54675	4.82872	4.13144	5.68103	7.28442
PS417_RS01605	15.2201	13.3109	19.215	15.1765	15.4163	15.0683
PS417_RS01610	15.3924	12.6306	13.4577	14.4125	14.7235	17.1742
PS417_RS01615	20.3866	19.0729	20.5727	20.2187	19.9825	21.5676
PS417_RS01620	11.4039	9.34137	15.8078	11.1099	11.7326	12.2794
PS417_RS01625	6.42009	5.89192	10.8035	7.11403	8.64648	7.71171
PS417_RS01630	60.6886	78.5045	69.4772	58.2124	62.32	52.7703
PS417_RS01635	3.56487	3.02871	3.94415	2.688	4.10069	4.3079
PS417_RS01640	224.532	206.805	208.509	113.263	126.265	129.101
PS417_RS01645	194.436	182.972	242.39	193.178	204.494	206.287
PS417_RS01650	5.08092	3.21822	4.62908	3.85586	3.0637	4.43933
PS417_RS01655	31.7106	28.4877	32.4023	30.8437	28.5095	26.397
PS417_RS01660	31.4358	24.8468	31.6293	24.0248	20.0613	22.3687
PS417_RS01665	178.146	170.373	176.71	141.506	142.713	189.679
PS417_RS01670	41.3298	42.2904	37.4482	36.8039	42.5916	28.3801
PS417_RS01675	44.4937	38.3942	48.8695	38.2198	37.3325	42.9408
PS417_RS01680	92.157	93.2527	100.099	101.656	92.6462	94.7376
PS417_RS01685	93.4987	89.5718	102.05	92.0418	90.3447	97.405
PS417_RS01690	53.2562	52.7941	59.6877	53.8984	45.9883	54.7016
PS417_RS01695	56.82	57.3532	64.9683	52.6829	49	46.3698
PS417_RS01700	46.5885	36.9738	45.084	46.4723	45.1594	45.1384
PS417_RS01705	16.7562	11.1629	17.3191	13.883	16.4065	13.6155
PS417_RS01710	8.03937	6.71193	7.15143	6.51534	7.09963	8.16136
PS417_RS01715	7.21021	6.87049	8.42953	6.30548	7.32399	6.89266
PS417_RS01720	17.8456	17.1818	19.8205	17.2902	16.1913	15.3778
PS417_RS01725	32.3341	38.3648	55.7085	38.1357	42.6638	41.5882
PS417_RS01730	113.73	108.742	109.449	92.1903	92.1128	96.6449
PS417_RS01735	423.02	403.676	472.755	407.448	426.143	418.462
PS417_RS01740	4.21418	6.58905	6.69398	8.26176	3.00089	5.58034
PS417_RS01745	74.019	70.4259	91.7656	63.5983	77.5985	82.6688
PS417_RS01750	20.3293	23.2849	35.4423	9.96371	14.4763	11.0126
PS417_RS01755	17.2904	15.8972	23.9719	20.715	19.9343	22.0036
PS417_RS01760	10.8635	9.29405	13.4741	9.2796	9.78026	13.4511
PS417_RS01765	7.1972	5.13885	13.0039	6.41357	7.68762	13.4686
PS417_RS01770	9.44942	7.11774	7.4134	7.02682	7.56998	10.2377
PS417_RS01775	19.7274	16.5431	26.0096	21.5532	19.7546	20.7051
PS417_RS01780	56.488	55.4577	50.3889	48.5774	48.862	51.8138
PS417_RS01785	13.9541	15.9828	16.4212	12.3484	13.8698	16.168
PS417_RS01790	7.73537	6.39967	11.0918	7.07129	7.42693	6.59153
PS417_RS01795	28.7921	23.5558	30.9909	31.4952	30.9769	33.2284
PS417_RS01800	12.0041	7.51142	19.1803	11.2496	12.3994	11.5763
PS417_RS01805	14.4132	15.6311	16.6546	12.6497	18.9756	17.7944
PS417_RS01810	17.7073	17.2883	18.011	17.645	17.242	15.1568
PS417_RS01815	45.5401	50.3666	46.6649	42.2713	39.5102	35.645
PS417_RS01820	179.93	195.5	200.49	200.773	194.09	197.637
PS417_RS01825	58.9197	46.8447	75.0277	53.1227	61.5505	58.5497
PS417_RS01830	48.3006	39.3503	62.2006	45.456	49.8577	59.9155
PS417_RS01835	40.3621	34.4119	64.7198	47.373	43.9633	50.6337
PS417_RS01840	63.3074	62.1527	72.3078	56.0181	51.5383	59.3199
PS417_RS01845	113.972	122.714	124.293	126.413	130.921	143.781
PS417_RS01850	4.8586	5.67854	5.56634	4.53577	4.69541	4.01059
PS417_RS01855	31.8479	26.5876	39.8866	35.1472	36.9108	37.5561
PS417_RS01860	120.919	112.95	117.072	108.172	109.513	129.734
PS417_RS01865	200.303	223.575	214.137	196.344	202.443	183.585
PS417_RS01870	36.8791	33.9897	48.2872	50.6594	39.928	43.7609
PS417_RS01875	15.757	14.6029	17.2213	14.0178	16.1707	16.5933
PS417_RS01880	14.0347	12.0456	16.7869	13.3854	14.1807	14.9368
PS417_RS01885	7.95587	8.43561	18.6417	8.11055	9.17783	14.8256
PS417_RS01895	180.887	112.663	101.729	131.554	139.197	155.939
PS417_RS01900	75.7141	83.4616	62.3281	69.1952	70.3334	65.9942
PS417_RS01905	72.0829	71.1083	59.4516	53.3332	59.967	60.8248
PS417_RS01910	230.802	241.375	231.665	228.527	228.369	231.395
PS417_RS01915	152.496	138.461	178.919	150.997	159.586	162.008
PS417_RS01920	310.14	316.408	271.904	295.278	297.541	322.853
PS417_RS01925	256.027	232.156	271.004	233.413	256.109	262.25
PS417_RS01930	155.995	122.969	170.955	151.509	157.613	150.264
PS417_RS01935	101.97	81.3266	114.583	105.313	97.2406	91.3425
PS417_RS01940	115.738	100.912	134.37	95.4945	108.919	97.2045
PS417_RS01945	435.135	431.486	345.116	394.232	348.589	248.191
PS417_RS01950	253.307	216.625	268.447	203.824	193.086	139.489
PS417_RS01955	33.7567	30.2495	32.3487	37.1978	35.4519	33.6272
PS417_RS01960	25.3752	25.4873	25.1144	23.917	24.3939	13.5346
PS417_RS01965	20.4466	16.3098	26.3705	23.8004	21.4676	21.7747
PS417_RS01970	9.4952	7.99028	10.0993	9.62036	10.3979	9.68216
PS417_RS01975	51.6546	39.619	47.8417	36.9202	42.5302	46.0534
PS417_RS01980	67.9617	69.3453	63.3136	73.9064	70.8554	66.205
PS417_RS01985	21.8202	13.0999	21.5112	23.3892	18.2767	23.1302
PS417_RS01990	21.259	20.8048	25.4957	22.0998	20.4658	22.7391
PS417_RS01995	112.369	122.603	123.845	125.137	127.946	120.488
PS417_RS02000	291.418	288.426	301.234	264.771	276.101	209.63
PS417_RS02005	24.6526	22.9618	34.3328	20.3	24.203	26.077
PS417_RS02010	27.3081	29.5181	32.1723	28.3906	29.1689	32.1264
PS417_RS02015	14.3404	12.8072	15.5814	15.0545	14.1317	12.73
PS417_RS02020	15.8011	12.6585	18.2476	14.3735	14.5824	15.4758
PS417_RS02025	66.1855	65.3761	74.3196	71.2987	75.0237	73.1701
PS417_RS02030	82.1834	84.1923	78.9075	84.8397	80.9982	82.5871
PS417_RS02035	5.99358	6.34758	5.03539	4.85737	4.68806	5.26643
PS417_RS02040	47.7186	42.0701	42.4657	42.9356	47.8004	48.7414
PS417_RS02045	8.09384	8.93002	10.0792	9.67174	7.82199	6.43063
PS417_RS02050	325.84	339.116	308.989	306.606	305.758	281.852
PS417_RS02055	9.53898	7.49198	10.412	9.51303	7.88537	7.09951
PS417_RS02060	25.0898	22.7128	25.5634	29.7043	25.7553	20.4754
PS417_RS02065	57.292	55.0242	58.1929	32.9632	41.2407	34.1842
PS417_RS02070	4.79784	4.60078	5.77741	3.71865	4.58845	4.77497
PS417_RS02075	5.91875	4.75428	2.81422	4.74689	4.02313	6.4125
PS417_RS02080	92.5043	93.2453	103.232	78.8766	87.7116	88.7877
PS417_RS02085	46.8963	46.9476	51.4173	36.6145	40.2269	40.3577
PS417_RS02090	23.3675	21.6916	28.8662	23.7523	25.3968	24.578
PS417_RS02095	40.75	43.567	40.1307	40.5993	45.2597	44.6664
PS417_RS02100	53.3942	54.4172	67.2893	55.4126	55.4935	57.7566
PS417_RS02105	218.9	262.387	268.918	174.653	184.878	195.796
PS417_RS02110	76.4135	78.5363	67.4427	55.5921	55.4764	56.27
PS417_RS02115	178.872	168.47	203.014	194.777	198.929	182.641
PS417_RS02120	491.594	513.404	480.705	524.279	518.357	507.367
PS417_RS02125	35.7252	31.9157	34.9477	21.6084	22.2636	19.6083
PS417_RS02130	28.1648	31.9051	27.762	25.2189	26.0342	23.4726
PS417_RS02135	62.5916	45.8826	46.2681	41.7209	36.5483	42.4961
PS417_RS02140	81.1424	77.7656	88.2469	76.3821	71.1944	77.7945
PS417_RS02145	133.377	136.754	129.836	114.231	125.934	130.53
PS417_RS02150	32.8382	33.9785	39.5652	33.4814	35.8239	33.0777
PS417_RS02155	13.9371	13.1093	10.9996	10.2257	10.4296	9.76508
PS417_RS02160	10.1975	7.9821	11.8923	10.9414	10.5979	12.7651
PS417_RS02165	60.5579	58.2119	73.7184	58.6432	63.4048	71.5217
PS417_RS02170	163.447	165.16	187.689	167.123	161.144	175.991
PS417_RS02175	31.7489	31.3852	36.9604	28.1813	28.13	34.9522
PS417_RS02180	28.1387	28.9809	37.8246	27.7114	28.6516	29.5601
PS417_RS02185	28.4758	29.3969	30.0144	28.126	28.2104	29.7915
PS417_RS02190	28.0539	25.0211	27.6668	21.5212	22.697	20.9351
PS417_RS02195	27.1241	22.7671	27.2901	24.9642	24.1067	26.0219
PS417_RS02200	27.7791	30.0489	27.4836	19.2264	20.2198	20.5091
PS417_RS02205	877.367	892.252	870.626	621.479	635.138	599.196
PS417_RS02210	548.613	572.983	563.164	478.416	454.619	483.857
PS417_RS02215	2133.43	2079.4	2035.67	1642.03	1636.73	1783.89
PS417_RS02220	218.49	204.213	222.814	145.027	151.284	149.161
PS417_RS02225	1458.33	1405.38	1619.25	1880.93	1937.45	2070.81
PS417_RS02230	725.52	671.549	758.928	553.413	554.692	577.613
PS417_RS02235	10.6271	8.59702	10.7607	9.66703	8.44534	6.35553
PS417_RS02240	30.3021	35.2372	36.3136	29.9915	34.2524	24.5428
PS417_RS02245	11.9427	11.7249	14.6119	11.3931	10.3647	13.1701
PS417_RS02250	2.96758	3.61267	5.09092	3.14163	3.67695	2.82932
PS417_RS02255	25.9831	25.0786	28.5557	22.9977	25.6457	27.4379
PS417_RS02260	71.152	64.9029	92.6625	63.9423	64.1728	65.9223
PS417_RS02265	46.045	51.663	34.4037	32.2392	21.0782	14.2532
PS417_RS02270	205.967	202.578	175.814	173.946	172.314	169.495
PS417_RS02275	318.685	360.337	308.915	292.639	290.48	295.945
PS417_RS02280	1989.23	2084.36	1868.97	1486.38	1465.26	1524.89
PS417_RS02285	1173.09	1071.88	994.932	680.235	669.404	691.791
PS417_RS02290	751.67	777.934	751.638	500.393	475.738	421.821
PS417_RS02295	172.446	162.479	176.851	107.691	104.41	98.4771
PS417_RS02300	156.771	130.184	195.213	93.8189	103.002	107.597
PS417_RS02305	215.19	183.891	224.799	129.225	131.344	134.463
PS417_RS02310	1316.41	1262.97	1287.89	968.979	964.456	968.722
PS417_RS02315	636.791	611.912	627.131	477.907	489.871	517.017
PS417_RS02320	107.839	100.831	112.805	105.708	109.702	89.0175
PS417_RS02325	88.2943	85.3487	100.082	88.4532	88.7081	88.8195
PS417_RS02330	10.9563	8.93845	9.20091	9.22707	9.39525	8.19216
PS417_RS02340	1101.78	1056.12	1207.41	801.544	834.315	850.293
PS417_RS02345	2273.5	2432	2214.49	1469.26	1503.59	1478.24
PS417_RS02350	1009.29	933.171	1070.91	678.328	703.492	750.206
PS417_RS02355	662.394	632.736	618.579	419.321	422.908	443.862
PS417_RS02360	779.639	789.055	719.47	525.543	518.058	536.764
PS417_RS02365	1634.91	1541.88	1733.61	1092.74	1115.07	1169.8
PS417_RS02370	10.066	9.26475	15.7943	12.9505	10.4159	12.9506
PS417_RS02375	11.3714	9.66111	18.0712	17.1486	21.0223	19.6646
PS417_RS02380	8.90273	9.08995	6.45678	10.4721	7.98786	10.9314
PS417_RS02385	53.8923	61.6832	56.0906	45.6595	55.2504	47.2386
PS417_RS02390	20.0116	19.4757	28.2141	24.2215	20.4458	26.3942
PS417_RS02395	12.0604	9.76992	12.2021	10.6591	11.6855	10.5674
PS417_RS02400	51.16	48.5867	83.5864	104.664	95.612	91.8517
PS417_RS02405	52.7532	42.1034	68.4815	61.1968	58.9827	63.1159
PS417_RS02410	33.5734	29.5116	31.2399	29.8484	32.1082	28.9724
PS417_RS02420	7.98695	8.31174	7.85343	6.57642	7.33682	7.09564
PS417_RS02425	9.10482	7.24346	11.0019	7.2322	9.55754	10.0344
PS417_RS02430	4.93914	5.27691	6.68615	5.4111	5.58603	7.3972
PS417_RS02435	9.85378	10.1577	13.0905	10.9147	10.5252	11.2096
PS417_RS02440	2.71115	2.39553	3.59225	3.45483	2.79936	2.64358
PS417_RS02445	7.58843	8.20581	8.70478	7.68996	7.51815	7.50655
PS417_RS02450	5.91114	6.14107	6.5432	5.94758	6.54777	5.69266
PS417_RS02455	14.3665	12.694	19.8584	13.8813	10.961	17.6773
PS417_RS02460	30.6699	26.5976	31.8148	21.0445	24.8428	27.6903
PS417_RS02465	39.5274	36.2824	49.4153	55.7565	48.0562	55.533
PS417_RS02470	114.52	110.568	199.639	150.155	145.987	139.39
PS417_RS02475	231.508	246.064	190.423	223.376	186.343	126.84
PS417_RS02480	291.427	286.766	241.642	222.185	224.282	237.979
PS417_RS02485	241.433	225.993	349.602	367.063	385.679	399.659
PS417_RS02490	533.174	576.126	586.878	650.038	657.421	614.055
PS417_RS02495	31.8323	34.646	33.2981	34.0078	33.6193	33.1961
PS417_RS02500	12.6474	8.69168	10.3633	9.71127	8.21808	11.4187
PS417_RS02505	4.18554	2.40884	9.76303	14.0533	14.5428	15.4284
PS417_RS02510	10.6929	8.65365	8.61569	8.49855	8.33463	10.8022
PS417_RS02515	18.2085	18.0253	16.666	18.4435	15.3973	13.8092
PS417_RS02520	26.2442	25.9528	30.6471	25.5383	25.3821	26.8826
PS417_RS02525	4.24324	4.16584	5.91817	5.70893	5.9543	5.13806
PS417_RS02530	91.7603	86.0191	110.11	107.845	106.208	116.206
PS417_RS02535	117.618	109.195	120.665	119.471	118.945	121.224
PS417_RS02540	204.636	182.745	223.465	242.006	234.529	250.569
PS417_RS02545	2377.67	2654.51	2652.07	2223.46	2384.97	2618.72
PS417_RS02550	112.272	107.076	139.695	159.092	170.913	166.576
PS417_RS02555	132.762	113.855	135.974	122.422	127.716	141.482
PS417_RS02560	43.5222	45.1816	40.2439	38.1712	41.9836	39.9897
PS417_RS02565	48.2436	43.9079	48.245	53.5818	54.3508	48.1181
PS417_RS02570	8.40031	8.24708	10.1296	9.37791	8.59885	7.71063
PS417_RS02575	7.14862	9.05577	12.3022	7.76079	7.96415	8.32792
PS417_RS02580	88.1046	89.3406	96.2922	78.7073	81.0792	84.2356
PS417_RS02585	178.431	189.774	207.756	145.753	163.362	169.151
PS417_RS02590	104.226	85.947	128.174	102.166	106.597	116.279
PS417_RS02595	68.3656	69.4835	97.0713	66.5644	72.6565	66.2393
PS417_RS02600	27.2748	26.0283	30.486	28.5305	28.7666	29.3435
PS417_RS02605	71.7689	64.6667	78.9493	72.3679	79.4442	77.9046
PS417_RS02610	69.0004	68.1205	74.0223	73.741	77.1164	75.4729
PS417_RS02615	9.23395	7.44667	11.7289	5.4955	8.80638	7.86048
PS417_RS02620	8.16645	7.06017	9.43498	10.0361	9.11349	10.3003
PS417_RS02625	7.92643	7.78185	7.91453	6.0039	9.23623	8.58766
PS417_RS02635	181.13	190.238	187.081	202.358	201.136	212.712
PS417_RS02640	456.063	454.354	431.438	432.974	445.681	442.348
PS417_RS02645	127.725	126.707	122.617	129.988	136.723	140.127
PS417_RS02655	49.7443	42.3318	55.2418	41.3935	45.7395	48.001
PS417_RS02660	165.557	162.104	191.397	148.67	144.814	151.662
PS417_RS02665	89.7012	69.9339	76.1691	59.4807	46.7795	56.0238
PS417_RS02670	35.2704	29.8595	31.0127	29.0615	30.3028	26.3058
PS417_RS02675	73.2984	80.1388	79.2458	79.1588	78.6319	79.7567
PS417_RS02680	2851.04	3181.47	2737.92	3264.67	3181.3	3278.4
PS417_RS02685	3240.2	3250.02	2957.18	3526.64	3437.22	3397.04
PS417_RS02690	8846.73	9052.18	8077.1	9597.2	9383.02	9680.59
PS417_RS02695	219.138	235.367	290.617	233.165	234.07	265.151
PS417_RS02700	76.2755	76.3597	81.4909	65.3143	74.7839	73.4112
PS417_RS02705	123.578	126.177	153.242	137.434	148.799	153.849
PS417_RS02710	22.9108	22.3622	26.8918	22.3274	21.1996	27.4197
PS417_RS02715	10.6498	11.0646	16.7644	10.2366	11.7068	11.2022
PS417_RS02720	43.3705	47.1616	42.6635	36.6007	34.821	35.5525
PS417_RS02725	34.4743	34.3065	40.4506	29.1889	32.442	33.4489
PS417_RS02730	73.2814	78.644	73.966	83.6595	80.81	76.5016
PS417_RS02735	114.26	115.55	110.535	113.349	102.959	89.5398
PS417_RS02740	44.846	44.169	45.8584	45.7911	48.6694	41.735
PS417_RS02745	48.4816	52.357	63.2822	53.5153	52.4606	56.18
PS417_RS02750	36.3849	33.8435	41.5376	39.2814	36.4321	40.3576
PS417_RS02755	63.1899	45.2705	61.7326	54.8725	61.0096	68.6669
PS417_RS02760	191.491	186.593	205.55	210.599	220.692	228.794
PS417_RS02765	822.72	808.667	786.837	913.953	932.628	910.821
PS417_RS02770	156.4	134.181	141.581	168.135	171.887	170.714
PS417_RS02775	114.449	102.356	117.259	125.249	122.387	137.302
PS417_RS02780	227.797	197.355	275.478	258.484	271.458	298.099
PS417_RS02785	57.7316	46.22	51.9425	52.5482	56.7101	55.6599
PS417_RS02790	20.7104	17.613	23.7339	19.3959	21.1353	23.1527
PS417_RS02795	26.5822	20.4648	31.5403	26.9315	28.053	30.5263
PS417_RS02800	31.0581	25.4097	32.9214	29.8353	24.9914	34.7706
PS417_RS02805	39.9802	38.9678	43.8317	41.3566	43.9363	39.9834
PS417_RS02815	72.0773	74.8015	83.6588	85.3315	88.414	85.9347
PS417_RS02820	280.201	275.27	309.6	278.976	288.913	321.853
PS417_RS02825	25.5582	27.9597	26.7351	28.2741	26.9098	22.9434
PS417_RS02830	124.774	115.166	147.668	134.985	155.651	164.39
PS417_RS02835	321.304	310.855	315.932	311.516	259.582	289.245
PS417_RS02840	32.9918	35.7923	31.9009	34.242	33.9073	33.341
PS417_RS02845	61.3937	65.4644	71.8955	60.4974	61.5434	63.7097
PS417_RS02850	79.7524	71.151	89.2476	79.2253	76.8396	86.0575
PS417_RS02855	82.4976	69.4722	91.8757	80.1697	73.3059	75.8956
PS417_RS02860	26.1208	22.0906	33.259	23.0152	28.2141	24.908
PS417_RS02865	345.978	367.136	350.652	410.342	450.59	419.144
PS417_RS02870	26.6516	27.3343	30.3696	21.7257	22.7936	22.1275
PS417_RS02875	57.8538	63.7749	57.5024	56.3159	51.6995	54.1822
PS417_RS02880	41.0157	42.7542	40.9386	40.6054	37.0906	37.6212
PS417_RS02885	21.7094	20.6803	23.1587	21.807	16.4157	14.7876
PS417_RS02890	74.2163	85.9778	84.4654	82.6431	86.5666	81.5332
PS417_RS02895	44.5208	44.3563	42.7762	38.7918	51.4293	33.5857
PS417_RS02920	442.609	517.191	447.388	428.672	448.102	406.559
PS417_RS02925	125.487	122.239	117.986	100.99	108.482	106.331
PS417_RS02930	124.259	120.614	111.622	127.308	127.477	131.202
PS417_RS02935	115.686	96.4504	102.25	114.528	117.768	120.523
PS417_RS02940	147.053	158.994	142.776	168.038	161.702	180.152
PS417_RS02945	223.811	215.401	191.596	237.149	244.292	234.522
PS417_RS02950	63.7828	64.7951	62.547	67.6322	67.9937	67.9831
PS417_RS02955	158.319	157.579	148.289	165.91	169.609	174.826
PS417_RS02960	124.807	129.956	124.62	127.437	124.222	140.34
PS417_RS02965	140.721	124.575	120.465	144.718	150.952	127.701
PS417_RS02970	186.946	164	165.631	187.329	187.041	179.634
PS417_RS02975	552.695	528.33	514.432	610.417	597.292	606.727
PS417_RS02980	131.727	105.165	112.051	140.474	146.887	142.715
PS417_RS02985	122.586	107.121	98.0817	111.173	110.948	103.005
PS417_RS02990	111.748	111.299	102.493	122.636	121.957	110.981
PS417_RS02995	139.28	179.669	144.846	151.608	153.095	144.757
PS417_RS03000	148.417	148.276	142.405	175.707	170.253	169.716
PS417_RS03005	392.972	369.121	347.741	342.52	338.069	345.206
PS417_RS03010	271.604	290.019	271.341	223.159	236.001	245.989
PS417_RS03015	179.829	163.715	144.983	180.71	171.854	183.21
PS417_RS03020	277.693	290.181	256.259	269.967	271.83	279.015
PS417_RS03025	384.971	320.684	402.697	434.537	386.281	398.127
PS417_RS03030	257.285	266.756	250.268	240.414	196.481	213.62
PS417_RS03035	295.874	285.282	277.793	333.411	317.063	323.162
PS417_RS03040	588.016	484.536	474.225	567.408	547.502	595.055
PS417_RS03045	395.98	385.461	357.764	440.816	431.417	425.375
PS417_RS03050	344.726	321.929	394.98	462.287	440.879	440.561
PS417_RS03055	165.681	153.139	148.614	161.579	162.56	166.713
PS417_RS03060	142.577	156.275	144.034	164.886	161.419	146.8
PS417_RS03065	140.974	115.159	113.695	119.727	125.292	119.506
PS417_RS03070	172.239	182.125	162.323	192.195	170.09	171.057
PS417_RS03075	0	0	0	0	0	8.41649
PS417_RS03080	221.063	229.461	188.645	220.718	218.216	196.126
PS417_RS03085	152.427	141.333	131.357	145.37	143.022	148.44
PS417_RS03090	304.37	323.719	267.486	273.998	269.819	269.192
PS417_RS03095	306.592	333.369	311.303	279.964	283.117	290.879
PS417_RS03100	240.902	226.233	217.53	227.971	232.268	254.069
PS417_RS03105	243.322	240.184	207.648	241.807	237.274	246.627
PS417_RS03110	438.514	461.694	379.98	397.863	384.753	412.409
PS417_RS03115	798.3	768.836	730.685	819.462	797.346	821.299
PS417_RS03120	284.715	345.931	296.538	375.23	382.279	359.1
PS417_RS03125	55.6929	55.3776	63.4827	56.6905	58.9907	52.2713
PS417_RS03130	94.7792	109.499	104.437	95.721	91.3036	92.832
PS417_RS03135	355.01	387.035	417.236	358.361	377.547	391.333
PS417_RS03140	2059.01	1408.72	1348.42	1229.28	1557.59	1402.92
PS417_RS03150	35.622	36.8244	42.1377	34.4827	32.3597	36.67
PS417_RS03155	80.7695	88.1386	120.351	104.235	111.876	123.549
PS417_RS03160	16.5813	16.7189	18.9856	20.6464	19.8653	17.479
PS417_RS03165	23.3215	22.6851	29.117	24.7567	28.0101	28.993
PS417_RS03170	29.716	31.9944	34.9346	29.3926	29.0558	29.4715
PS417_RS03175	39.7919	39.3544	50.9935	40.0129	42.9739	41.5206
PS417_RS03180	5.24132	7.39696	8.33821	5.67289	5.13192	5.32364
PS417_RS03185	8.60909	10.1877	11.6589	9.04169	9.27782	8.99415
PS417_RS03190	10.1353	9.39764	12.5163	8.83108	8.7209	10.0657
PS417_RS03195	5.0737	4.00195	5.26197	4.54833	4.21511	5.35601
PS417_RS03200	71.7717	66.0147	92.2867	83.325	79.9732	95.1966
PS417_RS03205	79.8235	80.9369	84.8679	73.9164	82.2925	82.9381
PS417_RS03210	9.89771	6.39288	10.3535	5.36167	8.06822	5.0795
PS417_RS03215	6.43866	7.82627	8.4991	5.40976	6.46803	6.14533
PS417_RS03220	9.26486	11.2914	10.1928	10.6475	8.36056	7.26871
PS417_RS03225	26.3174	21.8624	28.7998	18.6533	24.8671	27.8548
PS417_RS03230	45.5589	44.1889	72.3462	48.4246	59.2167	69.5789
PS417_RS03235	66.3756	51.8221	82.379	65.3014	72.5834	70.7295
PS417_RS03240	31.2503	29.2777	37.9195	23.8058	27.4667	26.3119
PS417_RS03245	69.057	47.8018	97.5363	69.2516	73.7625	73.7834
PS417_RS03250	15.3734	15.3948	19.2975	13.2611	11.4946	14.6571
PS417_RS03255	3.66208	4.36569	7.02295	4.1025	3.07341	5.76242
PS417_RS03260	20.9754	22.8424	26.5507	17.2779	17.5095	17.569
PS417_RS03265	40.1147	36.3259	40.908	33.9352	40.3046	34.1338
PS417_RS03270	43.8351	31.7712	37.8523	27.6845	32.3669	29.3239
PS417_RS03275	29.5189	30.3099	33.1444	27.8736	22.563	30.221
PS417_RS03280	2.55916	1.67498	3.12316	2.71762	2.27795	2.65712
PS417_RS03285	42.0705	42.0737	34.3194	38.1614	37.7271	35.0354
PS417_RS03290	78.8585	63.2391	99.2325	89.5451	92.5717	101.086
PS417_RS03295	21.8344	21.7994	34.0661	26.4814	20.5551	33.2785
PS417_RS03300	10.8955	11.4005	12.4703	9.55589	11.3498	11.9597
PS417_RS03305	1.68	5.06	0	15.1	6.03	6.21
PS417_RS03310	27.0372	28.6259	28.5847	27.7311	26.1512	27.8829
PS417_RS03315	30.0685	25.647	38.4985	27.5878	29.3425	28.9804
PS417_RS03320	11.3955	7.92457	15.1486	11.6357	12.8059	15.304
PS417_RS03325	42.0257	48.4347	49.6949	28.6574	25.3723	45.5316
PS417_RS03330	19.4069	21.0943	18.8505	21.4012	26.2818	18.3976
PS417_RS03335	16.6684	14.837	11.3915	11.764	13.5312	12.5208
PS417_RS03340	21.86	18.501	20.1068	23.4598	22.343	24.9085
PS417_RS03345	57.6838	60.8856	60.3399	52.5616	49.7543	48.999
PS417_RS03350	229.983	228.655	207.597	109.558	107.904	107.597
PS417_RS03355	2202.62	1937.54	1727.1	1364.54	1357.97	1403.96
PS417_RS03360	189.207	187.673	154.505	126.596	109.786	92.0476
PS417_RS03380	29.3843	19.713	33.2988	19.6824	26.6786	26.5296
PS417_RS03385	16.3014	15.0895	16.2725	14.7008	10.4473	14.9364
PS417_RS03390	2.63827	3.53202	3.51241	2.11591	5.12371	2.0788
PS417_RS03395	14.2255	11.9765	14.9229	10.4483	12.5541	14.3584
PS417_RS03400	11.6394	11.4271	10.8767	11.2572	8.12259	10.5927
PS417_RS03405	4.82872	5.48136	6.62951	6.21241	6.44718	6.21244
PS417_RS03410	23.0346	23.0182	23.5932	20.6304	21.4554	21.8366
PS417_RS03415	85.8027	90.6898	78.6776	74.4433	69.8094	67.6435
PS417_RS03420	31.848	29.4015	32.917	32.7086	31.4201	32.2814
PS417_RS03425	62.352	60.7376	51.8396	51.9912	55.8754	48.2524
PS417_RS03430	19.0137	15.4516	17.986	18.0137	17.1998	12.3205
PS417_RS03435	6.22288	6.10937	6.50941	3.70349	4.5104	6.50121
PS417_RS03440	11.8023	12.4923	14.0819	13.8286	12.6065	13.6859
PS417_RS03445	15.5334	16.1769	16.7873	15.1422	14.6668	15.4345
PS417_RS03450	26.5253	31.8059	24.0616	24.2405	25.3814	26.3432
PS417_RS03455	32.9116	32.3113	68.5449	108.277	107.778	119.676
PS417_RS03460	31.5304	15.4777	13.1929	18.5443	37.0468	34.1607
PS417_RS03465	5.06417	12.4295	8.74064	13.403	10.2776	7.68128
PS417_RS03470	69.2418	69.9161	67.6014	63.6936	69.7068	65.6264
PS417_RS03475	71.1817	76.5864	72.4839	74.0466	66.8772	65.6305
PS417_RS03480	100.081	100.579	98.3851	91.5622	94.0262	100.268
PS417_RS03485	91.8484	102.584	95.268	91.5502	90.1151	79.1052
PS417_RS03490	713.332	661.598	662.904	638.985	629.349	558.918
PS417_RS03505	46.142	46.1155	43.4276	36.3932	40.1637	44.2081
PS417_RS03515	192.952	189.808	172.483	174.01	174.872	181.009
PS417_RS03520	757.306	752.377	737.265	726.689	683.231	609.744
PS417_RS03525	151.809	147.94	146.494	142.768	151.981	61.298
PS417_RS03530	29.2675	32.884	27.0434	27.0951	23.7937	20.6108
PS417_RS03535	0	0	0	0	0	0
PS417_RS03540	157.155	133.764	125.259	136.073	136.328	126.953
PS417_RS03550	16.2511	19.5001	18.666	16.7627	19.1737	19.9083
PS417_RS03555	19.2661	19.0074	13.633	16.4783	12.8114	17.4967
PS417_RS03560	8.31992	10.4799	11.0019	11.3869	11.0666	9.69427
PS417_RS03565	21.1711	22.8397	20.7986	19.7268	22.6997	18.2276
PS417_RS03570	7.35794	11.5302	8.2888	8.04471	9.21958	8.27835
PS417_RS03575	72.8371	62.9665	75.4108	58.4824	75.676	79.7212
PS417_RS03580	17.4972	11.7123	18.5802	13.3833	15.0082	14.074
PS417_RS03585	51.2504	43.3029	53.9839	51.8127	50.9278	54.5584
PS417_RS03590	838.625	784.107	821.302	822.047	802.026	875.866
PS417_RS03595	763.511	699.764	784.926	722.663	718.96	748.642
PS417_RS03600	799.058	805.564	885.352	833.403	847.225	899.574
PS417_RS03605	796.076	715.824	826.705	816.302	849.826	867.149
PS417_RS03610	7554.28	6919.53	8609.82	7988.23	8293.03	8721.84
PS417_RS03615	78.2744	65.8887	94.6611	79.2265	84.276	89.026
PS417_RS03620	79.5126	70.0397	91.5729	79.8214	82.5777	88.4551
PS417_RS03625	121.446	116.25	117.312	113.465	105.804	126.026
PS417_RS03630	87.4915	91.4975	130.317	95.084	109.706	124.67
PS417_RS03635	1626.87	1437.51	1622.02	1684.65	1744.23	1797.58
PS417_RS03640	30.2394	26.1485	36.5849	26.8463	31.0355	29.1477
PS417_RS03645	540.681	467.083	557.921	494.12	475.547	543.722
PS417_RS03650	59.6249	57.5012	116.462	76.5491	74.9599	50.3071
PS417_RS03655	166.731	134.083	200.998	161.577	165.949	166.783
PS417_RS03660	191.739	189.675	220.21	197.356	210.153	189.424
PS417_RS03665	27.2134	22.6951	38.4144	27.6793	31.7244	31.7027
PS417_RS03670	16.5259	20.5289	16.2285	18.844	14.2297	16.991
PS417_RS03675	25.6014	24.8334	35.3595	19.6855	21.1234	25.2457
PS417_RS03680	48.9618	46.0883	45.2698	43.5001	39.9581	44.7019
PS417_RS03685	66.5896	64.2899	69.6558	51.7311	58.4363	55.3806
PS417_RS03690	11.8575	15.2231	16.856	10.431	12.016	13.5055
PS417_RS03695	7.60132	7.69883	8.15263	7.07379	7.81095	7.81844
PS417_RS03700	5.52727	4.74815	6.59484	5.58733	5.99615	6.08193
PS417_RS03705	21.5545	20.1725	25.0757	20.2399	21.5171	21.1701
PS417_RS03710	32.8769	29.3882	36.3013	28.8452	29.4811	31.4419
PS417_RS03715	36.16	39.0169	45.4078	29.4262	36.8931	36.035
PS417_RS03720	384.476	396.231	466.617	341.478	384.581	371.672
PS417_RS03725	161.933	164.523	166.532	153.376	167.714	163.996
PS417_RS03730	322.201	294.963	308.381	288.204	296.092	287.899
PS417_RS03735	124.605	125.558	140.652	138.132	162.014	167.768
PS417_RS03740	20.4647	15.2467	21.1034	15.0807	16.9758	17.0614
PS417_RS03745	0	0	0	0	0	0
PS417_RS03750	14.0372	11.3886	13.0521	11.3709	10.0999	10.8781
PS417_RS03755	31.75	25.2523	35.5242	31.9103	36.9184	24.1661
PS417_RS03760	11.5479	10.9705	14.3179	10.3208	11.2464	11.5177
PS417_RS03765	2390.36	2597.09	2056.13	2721.05	2509.19	2193.63
PS417_RS03770	11.4762	12.5505	16.2595	14.2397	12.4134	11.3319
PS417_RS03775	14.629	14.0591	17.627	13.0692	13.1863	14.5118
PS417_RS03780	114.322	117.874	118.385	102.182	98.5348	100.083
PS417_RS03785	97.2	93.8828	103.979	72.1527	73.2474	92.6987
PS417_RS03790	117.91	105.2	121.323	98.372	108.603	119.391
PS417_RS03795	9.48143	9.45059	10.978	10.0744	10.2048	12.3896
PS417_RS03800	7.66747	5.01841	10.694	3.75795	8.18994	5.53806
PS417_RS03805	68.0022	57.0632	67.769	61.9288	61.1024	59.7364
PS417_RS03810	30.5286	29.0096	35.5614	29.0384	28.583	29.4002
PS417_RS03815	12.7009	10.0132	21.7403	11.5067	14.183	19.3897
PS417_RS03820	9.69421	4.55762	11.7117	8.96722	9.77141	11.8343
PS417_RS03825	61.7502	57.5835	60.2223	70.2582	67.7911	70.9842
PS417_RS03830	127.011	122.375	148.275	140.655	146.059	146.382
PS417_RS03835	201.589	194.357	235.083	217.25	233.488	239.63
PS417_RS03840	8.9834	11.5756	9.20128	7.15473	10.795	7.9079
PS417_RS03845	19.5395	26.8563	16.3514	26.8146	41.7418	25.4034
PS417_RS03850	17.4633	18.8592	18.8763	21.1123	23.0057	12.9287
PS417_RS03855	66.5479	64.1031	90.6975	73.1737	82.8265	86.6237
PS417_RS03865	71.0542	82.1111	80.9069	78.7186	73.9194	87.8071
PS417_RS03870	4.95246	5.52199	8.91787	6.41496	6.27234	6.89863
PS417_RS03875	19.0441	16.2328	16.5236	17.9441	15.7688	17.274
PS417_RS03880	6.984	7.03705	11.8235	7.20626	7.36174	8.76134
PS417_RS03885	15.7896	16.5466	19.3003	17.9121	12.3175	12.6859
PS417_RS03890	145.773	155.316	180.735	175.531	181.766	202.321
PS417_RS03895	30.3021	35.2372	36.0058	29.9915	28.2818	29.9613
PS417_RS03900	9.30741	8.94322	15.1218	9.12342	7.19181	11.5857
PS417_RS03905	16.4817	12.8227	14.6382	18.2897	13.9509	13.1397
PS417_RS03910	7.49904	6.2119	8.70231	5.97253	7.25908	7.48987
PS417_RS03915	33.9097	32.867	38.4082	32.3219	37.4507	36.5824
PS417_RS03920	1.11382	1.95269	2.57988	1.48174	1.2747	0.948151
PS417_RS03925	14.0464	13.2341	15.6411	12.6584	14.0356	12.15
PS417_RS03930	61.5051	66.4432	73.0999	70.6617	67.5798	66.6359
PS417_RS03935	87.5151	87.953	93.4573	95.5823	97.254	105.248
PS417_RS03940	69.1715	53.0481	76.0954	67.5981	67.1476	62.1858
PS417_RS03945	76.9194	72.9195	85.4416	72.2875	73.3457	76.5729
PS417_RS03950	192.892	179.468	204.506	177.444	189.553	184.42
PS417_RS03955	18.008	18.0479	30.218	22.065	21.2387	28.4524
PS417_RS03960	43.4189	41.9185	48.1861	41.028	40.8533	46.65
PS417_RS03965	37.6534	34.1393	44.0564	37.3325	37.6814	41.1065
PS417_RS03970	23.244	22.0657	21.6518	19.7717	20.9806	23.1018
PS417_RS03975	37.6623	40.7816	43.4521	42.7089	40.2287	28.0029
PS417_RS03980	15.2248	17.4177	16.0575	13.3205	13.3055	14.5864
PS417_RS03985	23.7865	17.5944	28.631	26.8297	25.4073	25.4177
PS417_RS03990	6.58342	4.72321	5.29736	5.21227	4.3274	6.30962
PS417_RS03995	12.5747	9.33424	19.0354	11.9252	11.6843	16.1711
PS417_RS04000	5.9868	5.91025	6.1233	6.16188	6.92764	6.34209
PS417_RS04005	52.7154	52.7052	55.9536	56.8027	66.244	65.9318
PS417_RS04010	7.33844	7.25679	7.67634	7.037	6.64567	7.95061
PS417_RS04015	2.24967	1.56742	2.12552	1.13817	2.48048	1.88697
PS417_RS04020	5.55972	5.09921	4.43831	4.66103	4.84461	5.15169
PS417_RS04025	35.9266	32.1725	39.523	25.3886	24.1949	29.771
PS417_RS04030	42.6452	39.5251	55.0592	36.3943	39.4192	41.437
PS417_RS04035	8.90416	12.9507	16.9035	12.9306	11.9767	13.5772
PS417_RS04040	9.82499	8.34229	10.8329	9.63077	9.92719	12.9461
PS417_RS04045	4.34264	4.06041	7.67916	6.68925	7.28915	5.04097
PS417_RS04050	7.16918	7.44292	8.36128	8.2391	8.1418	8.7493
PS417_RS04055	7.86407	7.79783	10.5295	7.01485	5.79595	9.28691
PS417_RS04060	364.842	350.811	343.243	381.726	376.257	335.729
PS417_RS04065	385.68	364.452	350.564	369.732	379.241	380.395
PS417_RS04070	7.41907	8.84454	10.8095	9.00394	8.39631	7.84659
PS417_RS04075	623.781	609.893	586.167	557.43	550.091	540.48
PS417_RS04080	49.9491	47.6488	48.8447	46.049	47.307	47.5239
PS417_RS04085	853.761	784.416	807.908	710.644	704.013	777.434
PS417_RS04090	5.29815	5.44066	6.17913	4.89495	5.46402	5.54219
PS417_RS04095	3.83748	2.11921	4.01418	3.05632	4.09897	2.0788
PS417_RS04100	23.0177	22.3918	28.3955	22.9742	25.5576	24.7863
PS417_RS04105	584.532	548.364	586.788	486.205	539.572	535.303
PS417_RS04110	650.526	604.487	912.085	830.323	844.645	912.275
PS417_RS04115	4354.66	4265.14	4673.35	4500.13	5013.4	5157.45
PS417_RS04120	51.8016	48.4299	67.1153	55.0969	65.8926	67.8831
PS417_RS04130	6.06737	6.19848	6.60437	5.50851	5.85903	6.81608
PS417_RS04135	20.5951	21.9692	21.1291	19.4115	19.2487	19.524
PS417_RS04140	81.8422	80.185	81.9341	68.1934	65.2513	60.8658
PS417_RS04145	32.3124	32.3575	35.2274	54.0565	62.9693	59.2801
PS417_RS04150	173.693	164.886	161.662	158.194	167.122	169.217
PS417_RS04155	813.723	860.371	722.321	770.745	782.363	691.487
PS417_RS04160	14.5758	11.1299	14.3999	10.3189	9.51438	8.77317
PS417_RS04165	43.4876	43.3736	50.556	33.9571	33.4657	33.998
PS417_RS04170	33126.9	34132.9	31823.1	34065.5	33046.8	30265.8
PS417_RS04175	240.795	225.111	278.351	267.745	269.527	275.835
PS417_RS04180	389.601	322.638	267.545	411.052	414.56	402.768
PS417_RS04185	77.0553	77.9722	81.1299	73.8054	72.5754	81.902
PS417_RS04190	14.3831	13.8439	14.7504	10.505	15.9657	15.8885
PS417_RS04195	6.82105	5.20126	7.2044	5.38792	7.14436	6.45734
PS417_RS04200	27.5918	29.7099	33.6209	20.6483	23.662	21.8576
PS417_RS04205	20.5321	19.4857	13.2445	14.7593	16.4484	12.2347
PS417_RS04210	24.5359	24.3178	27.1323	24.7381	24.7102	27.3422
PS417_RS04215	57.4749	60.4657	49.6882	57.6831	62.7229	62.1344
PS417_RS04220	81.768	81.4071	59.0299	47.4136	44.2849	56.148
PS417_RS04225	116.645	113.191	109.071	94.3926	93.1771	88.5146
PS417_RS04230	91.3834	78.8723	79.933	66.9165	67.2441	70.6256
PS417_RS04235	163.698	154.465	144.61	134.147	131.816	135.039
PS417_RS04240	126.819	118.654	105.122	103.701	100.446	90.7615
PS417_RS04245	108.583	106.353	93.1245	95.4816	89.3941	93.2871
PS417_RS04250	118.801	118.711	108.833	107.362	106.444	111.532
PS417_RS04255	94.985	99.5652	98.1786	89.4583	97.9629	100.342
PS417_RS04260	60.4929	66.5162	64.0377	53.8418	56.8611	59.7718
PS417_RS04265	47.7313	49.7853	46.813	44.9295	43.8243	47.532
PS417_RS04270	5.80419	2.59015	6.6234	5.68946	3.94526	4.0017
PS417_RS04275	4.70638	4.92856	5.03249	4.40831	3.79823	4.64574
PS417_RS04280	3.45499	3.39196	1.20469	2.25779	4.92054	4.99094
PS417_RS04285	258.269	261.223	225.363	280.139	252.913	258.289
PS417_RS04290	1363.74	1381.01	1158.12	1298.7	1300.51	1253.77
PS417_RS04295	10.2703	11.8966	12.3153	12.0009	11.2711	12.1447
PS417_RS04300	9.89528	11.1103	10.065	9.32455	11.2119	10.6023
PS417_RS04310	40.0292	42.1264	47.2948	28.7933	35.9896	41.1845
PS417_RS04315	105.352	124.525	108.028	120.594	117.343	114.516
PS417_RS04320	22.0194	24.706	22.2107	20.8133	20.9998	33.2284
PS417_RS04325	149.154	120.564	154.982	110.386	122.409	122.544
PS417_RS04330	527.244	477.48	458.079	467.786	438.917	451.218
PS417_RS04335	318.329	324.934	358.45	384.053	381.716	391.742
PS417_RS04340	59.6032	53.2364	48.5187	55.5697	60.7925	57.0496
PS417_RS04345	170.357	159.471	148.823	183.079	182.37	182.358
PS417_RS04350	12.8067	11.9661	13.3964	12.7267	13.7737	15.3104
PS417_RS04355	23.0024	25.092	29.8307	23.207	27.1561	23.9011
PS417_RS04360	37.0567	39.9761	46.6069	44.5292	42.7483	45.5326
PS417_RS04370	66.194	56.6105	60.6252	59.9831	58.7633	63.4288
PS417_RS04375	33.7468	23.3868	36.1313	23.7396	25.8685	20.6468
PS417_RS04380	96.6566	90.5138	84.7746	90.3731	92.9185	96.6644
PS417_RS04385	89.205	96.8153	87.8236	83.5396	78.0822	78.6111
PS417_RS04395	35.4449	31.8473	38.2562	30.5701	32.7765	27.6818
PS417_RS04400	163.716	158.827	171.33	175.683	179.551	165.549
PS417_RS04405	69.4523	57.0855	58.5196	61.4586	61.1672	48.043
PS417_RS04410	297.083	308.157	270.53	249.609	260.661	259.122
PS417_RS04425	19.4971	18.3957	17.4813	18.8635	14.064	18.3802
PS417_RS04435	32.5458	30.0544	33.5665	33.694	35.1765	36.0224
PS417_RS04440	6.22739	2.85311	4.77703	4.06953	2.66069	5.8473
PS417_RS04445	66.0888	62.4265	63.3016	56.0853	59.171	62.3591
PS417_RS04450	2852.67	2309.93	2046.77	2156.19	2264.68	2424.35
PS417_RS04455	46.1469	42.1052	48.2269	41.5352	42.3741	40.0994
PS417_RS04460	142.448	126.34	120.827	134.883	134.144	112.126
PS417_RS04465	133.083	140.456	136.695	119.518	119.702	120.567
PS417_RS04470	45.6924	44.8589	46.5413	57.04	59.3787	69.6523
PS417_RS04475	165.401	154.486	152.872	149.467	152.586	152.524
PS417_RS04480	419.09	420.265	435.83	433.303	444.382	440.446
PS417_RS04485	74.3107	73.0647	88.12	74.4823	75.6796	78.8778
PS417_RS04490	19.1628	18.4444	24.2376	20.9939	24.6158	21.8469
PS417_RS04495	9.10247	7.2025	9.5216	10.2543	7.6911	9.42023
PS417_RS04500	12.5387	15.3875	18.1836	15.3635	18.2633	19.142
PS417_RS04505	21.9907	21.1231	27.7601	19.5601	21.4592	23.384
PS417_RS04510	118.653	111.393	124.424	109.393	106.907	108.941
PS417_RS04515	13.175	12.7887	13.8128	12.3316	12.8021	12.9208
PS417_RS04525	9.25883	10.7215	12.4169	11.9847	11.4112	11.8317
PS417_RS04530	571.503	666.936	510.52	523.884	519.877	536.718
PS417_RS04535	18.5573	15.1686	23.4522	16.6266	18.5661	21.7429
PS417_RS04540	14.696	12.0755	16.8765	13.7792	14.8443	11.4223
PS417_RS04545	22.6803	15.5191	23.7246	22.2319	17.6187	20.1046
PS417_RS04550	10.5841	12.2803	12.8328	11.5539	12.9754	11.3367
PS417_RS04555	5.94633	4.59373	6.52604	4.77769	5.93502	4.11889
PS417_RS04560	4.45585	6.06795	8.87098	6.76299	7.67657	8.09784
PS417_RS04565	607.795	618.407	664.681	688.939	737.739	759.068
PS417_RS04570	1091.79	1226.97	1229.37	1400.22	1365.44	1450.52
PS417_RS04575	47.9998	43.6358	52.73	47.2871	44.5803	47.1102
PS417_RS04580	12.3872	12.6522	13.4405	12.1801	11.752	12.0035
PS417_RS04585	53.4053	51.5323	67.5161	56.6871	58.3482	56.7032
PS417_RS04590	19.9784	24.5174	20.8983	17.7475	23.3403	27.7326
PS417_RS04595	55.2031	49.3027	79.8339	59.3129	61.6553	64.5116
PS417_RS04600	97.697	106.329	135.774	99.0492	113.001	107.661
PS417_RS04605	230.862	236.368	264.083	215.713	227.049	240.696
PS417_RS04610	43.3133	47.6406	47.3848	46.2283	45.3367	42.2204
PS417_RS04615	60.8129	57.3392	58.9943	63.3488	59.1685	55.7748
PS417_RS04620	42.8313	43.0013	40.5461	38.945	33.7431	28.9764
PS417_RS04625	9.17395	9.03128	9.62266	7.02162	9.23528	8.30539
PS417_RS04630	11.6703	10.2563	12.7246	11.3012	10.7314	11.9811
PS417_RS04635	14.4689	13.1321	16.1868	13.3688	15.0346	15.2023
PS417_RS04640	107.819	93.2865	95.7641	95.2679	101.494	93.5448
PS417_RS04645	43.8141	50.6369	57.0081	45.8112	51.5617	48.2186
PS417_RS04650	101.326	90.7082	102.78	87.0101	100.18	92.8429
PS417_RS04655	28.814	32.6119	27.7716	25.6543	27.955	22.902
PS417_RS04660	54.1603	52.3147	46.3741	48.8082	48.4034	48.5043
PS417_RS04665	26.6694	18.3281	21.388	20.9138	17.092	18.2996
PS417_RS04670	21.7296	23.3701	27.756	28.4715	23.9101	20.1115
PS417_RS04675	1084.99	1058.38	1038.5	578.449	561.577	544.62
PS417_RS04680	938.347	808.889	919.718	456.001	457.337	439.316
PS417_RS04685	496.32	576.911	458.818	285.536	314.135	325.304
PS417_RS04690	8.50434	10.3033	17.4133	11.8836	16.2349	13.9187
PS417_RS04695	28.5446	29.1205	36.0903	32.3598	32.2129	34.5562
PS417_RS04700	18.5292	19.324	22.0803	20.1588	18.2693	19.8543
PS417_RS04710	4.18702	6.57703	5.83975	6.29318	8.94464	9.37502
PS417_RS04715	5.41586	5.04785	4.231	5.9136	6.81007	4.90209
PS417_RS04720	34.1997	32.7544	33.9146	27.9876	30.721	32.6335
PS417_RS04725	18.3627	22.416	23.3784	22.618	21.6785	26.0461
PS417_RS04730	12.2371	8.72955	11.4193	9.66523	10.7201	10.2058
PS417_RS04735	32.0033	29.674	30.6872	27.0136	46.5282	26.9679
PS417_RS04740	31.4391	30.7558	34.2911	27.5275	30.4742	23.0311
PS417_RS04745	22.9002	23.9424	26.4434	26.5289	28.2726	26.4216
PS417_RS04750	24.0228	25.7217	26.1862	28.0441	26.4901	30.7436
PS417_RS04755	9.07233	9.83741	11.4731	11.2822	12.077	12.3231
PS417_RS04760	9.69145	8.12228	11.374	10.8901	9.59438	10.3719
PS417_RS04765	1.44499	1.41863	2.11613	2.26628	2.93256	2.97451
PS417_RS04770	2.29503	2.04833	1.96421	2.24966	3.78854	2.93856
PS417_RS04775	34.4487	36.3511	35.7898	38.4768	38.5482	37.4494
PS417_RS04780	20.7114	13.9793	19.4493	18.341	16.3406	19.2517
PS417_RS04785	3.21374	2.64	2.33262	3.47166	2.45195	1.8475
PS417_RS04790	15.7281	19.4119	15.0422	15.4172	17.7599	13.6322
PS417_RS04795	9.50215	8.39594	12.7086	8.24982	8.98967	8.9712
PS417_RS04800	21.3732	18.3149	23.3912	21.4351	22.5656	26.1008
PS417_RS04805	24.8915	23.9931	29.2163	24.9065	24.2396	23.6758
PS417_RS04810	69.2779	74.6267	92.5978	74.5106	82.7344	55.7716
PS417_RS04815	15.5399	14.4633	18.0947	17.2358	15.3805	15.4976
PS417_RS04820	21.8618	19.355	24.5019	21.4296	18.973	26.6462
PS417_RS04825	363.89	368.119	311.174	306.515	305.923	283.317
PS417_RS04830	24.0212	19.6525	28.1186	19.6219	21.9926	25.4054
PS417_RS04835	19.4375	16.7889	21.5547	17.0751	16.7911	21.4043
PS417_RS04840	130.435	129.44	117.266	114.726	149.866	137.497
PS417_RS04845	136.978	137.196	133.154	142.407	174.391	131.915
PS417_RS04855	21.6023	18.6772	30.5013	24.6609	23.4541	27.1606
PS417_RS04860	31.9766	35.0157	54.6763	42.1946	45.9786	42.972
PS417_RS04865	588.919	537.464	547.053	566.551	535.537	536.022
PS417_RS04870	64.2543	59.0897	70.6161	59.7065	58.7865	61.292
PS417_RS04875	2.60674	2.15931	3.49367	3.83281	3.04539	4.4128
PS417_RS04880	12.3614	9.17249	13.3816	13.8078	12.7431	12.6139
PS417_RS04885	28.5824	28.061	33.5938	29.3816	33.9604	34.0982
PS417_RS04890	22.7833	22.9413	25.0546	28.0594	17.4719	18.3547
PS417_RS04895	69.268	113.068	68.0926	60.5362	61.5081	66.0046
PS417_RS04900	44.4388	52.9108	48.9577	51.4383	48.9818	47.1216
PS417_RS04905	51.9206	55.9355	64.052	53.9418	56.6854	56.7496
PS417_RS04910	29.5517	25.4057	43.7787	38.8322	36.5135	36.1705
PS417_RS04915	71.5346	54.5734	79.8329	36.6235	39.1779	41.2192
PS417_RS04920	66.5602	66.2003	79.0676	60.6603	61.8021	58.7977
PS417_RS04925	90.2262	77.138	84.2911	66.1843	72.1197	71.4097
PS417_RS04930	28.5796	25.3719	26.7152	18.4778	25.6557	24.0463
PS417_RS04935	10.5018	13.7469	17.3102	9.35833	11.8972	12.7569
PS417_RS04940	14.1779	12.7689	15.6887	15.0462	14.6433	18.0265
PS417_RS04945	3.30928	3.24891	2.47261	3.70727	4.5447	8.19505
PS417_RS04950	2.17874	4.11345	4.20749	2.62851	4.29636	3.44994
PS417_RS04955	266.646	272.231	247.281	263.572	265.967	292.986
PS417_RS04960	142.287	150.822	140.974	152.402	148.77	153.781
PS417_RS04965	49.4389	46.7352	40.6763	35.8683	37.0021	31.5662
PS417_RS04970	6.88403	7.01064	7.68466	7.15081	6.96899	6.67907
PS417_RS04975	9.16571	9.89838	9.95652	8.84631	8.28407	9.77755
PS417_RS04980	14.6669	13.0047	15.1193	10.3737	11.304	11.3887
PS417_RS04985	32.9803	28.3462	40.0592	31.8547	32.2597	30.4962
PS417_RS04990	13.6502	15.3156	14.0387	11.8062	13.6001	10.812
PS417_RS04995	15.1228	11.5139	17.7561	16.9415	18.1312	17.6549
PS417_RS05000	22.2146	18.7054	20.1914	25.6902	20.6179	23.5269
PS417_RS05005	48.3283	40.408	52.498	60.9081	53.6069	53.7983
PS417_RS05010	10.6774	12.5359	11.6296	12.3006	11.5225	13.2377
PS417_RS05015	21.4352	21.8383	21.059	26.7379	23.4238	27.8972
PS417_RS05020	17.9624	18.3852	16.7906	20.7917	24.6974	20.082
PS417_RS05025	25.165	28.075	23.9307	34.1982	29.3234	24.7857
PS417_RS05030	24.0967	26.6872	26.3238	26.5293	28.9085	25.078
PS417_RS05035	5.02037	4.83918	5.15605	3.579	4.77746	3.16461
PS417_RS05040	5.18033	5.54818	6.73252	4.92405	5.53332	5.4424
PS417_RS05045	17.9588	17.0206	21.4694	22.6335	23.1685	19.5412
PS417_RS05050	8.51698	7.90346	9.39733	9.14918	8.59885	10.2387
PS417_RS05055	20.4959	19.3481	23.8103	24.3407	26.5235	24.1273
PS417_RS05060	14.1495	13.1033	16.6906	12.0992	12.434	13.9165
PS417_RS05065	7.75226	7.51572	8.61605	7.45654	7.24544	7.71654
PS417_RS05075	99.0635	96.1964	102.956	101.849	98.5943	104.598
PS417_RS05080	63.3058	63.8882	63.5473	69.3776	65.3095	62.8357
PS417_RS05085	13.9306	13.6765	15.9823	18.0602	14.3999	17.5271
PS417_RS05090	35.1014	26.8797	32.3116	25.4616	26.2453	28.1419
PS417_RS05095	16.4487	20.6343	15.2943	12.9884	12.201	17.3258
PS417_RS05100	41.1296	29.7043	34.6165	36.6093	36.3576	45.585
PS417_RS05105	3.93024	4.59351	5.28584	2.93527	3.79823	5.67747
PS417_RS05110	2.49729	3.67761	4.5715	3.05991	2.00059	2.70562
PS417_RS05145	7.35593	7.60185	9.31457	6.1669	6.82333	6.60635
PS417_RS05150	22.2572	21.9379	23.1897	21.7307	23.0191	19.3294
PS417_RS05155	68.9342	71.118	75.7749	59.5546	70.5114	69.6214
PS417_RS05160	17.2878	16.8282	17.8277	14.9298	16.5303	17.3504
PS417_RS05165	27.8713	24.3351	27.0039	26.6486	25.8662	29.7014
PS417_RS05170	1012.11	983.608	1047.52	1172.25	1156.75	1118.95
PS417_RS05175	25.4505	25.1164	27.1771	24.6876	24.2114	24.2705
PS417_RS05180	15.8711	15.5816	13.0123	15.4172	15.5781	11.7732
PS417_RS05185	35.5715	29.423	36.7699	30.2009	31.8622	25.9455
PS417_RS05190	88.4856	84.6792	91.976	97.6811	106.441	94.9598
PS417_RS05195	118.252	132.375	126.897	140.77	147.462	153.496
PS417_RS05200	216.647	235.758	192.948	221.319	232.339	238.962
PS417_RS05205	136.747	168.94	151.941	195.614	190.793	199.902
PS417_RS05215	18.0874	16.9371	20.1027	18.597	17.7974	20.5015
PS417_RS05220	114.387	106.685	111.876	105.398	105.686	100.382
PS417_RS05225	711.326	703.069	537.949	645.441	590.382	661.314
PS417_RS05230	79.6246	81.002	85.5523	91.8243	75.0443	87.0476
PS417_RS05235	20.6618	20.0314	24.1348	22.7851	21.8858	20.7065
PS417_RS05240	31.5462	34.5553	35.9014	28.3457	30.7318	26.108
PS417_RS05245	29.7973	29.5607	33.1311	31.4551	30.7149	30.7027
PS417_RS05250	49.5566	51.4731	46.6734	44.7049	41.1385	30.0551
PS417_RS05255	39.9561	40.7728	46.1088	34.6839	33.5505	37.3604
PS417_RS05260	57.7859	52.9255	55.4255	43.9757	43.7783	39.204
PS417_RS05265	51.6636	48.6148	53.8629	45.1743	47.8505	46.6755
PS417_RS05270	25.7392	25.2065	27.7321	25.2935	24.7438	26.7012
PS417_RS05275	125.607	119.766	127.698	110.043	114.855	113.14
PS417_RS05280	77.9246	72.1703	91.9002	70.0302	64.967	57.2298
PS417_RS05285	328.857	321.124	433.538	418.116	413.969	404.275
PS417_RS05290	496.344	519.776	577.774	533.938	530.165	581.872
PS417_RS05295	13.1278	16.3682	17.0281	12.997	13.3212	11.3784
PS417_RS05300	17.3129	15.2294	21.877	17.4459	18.7146	21.0081
PS417_RS05305	20.8012	21.466	23.2425	22.8229	21.5873	23.0486
PS417_RS05310	8.19301	6.77353	6.31493	8.31285	7.21597	7.78638
PS417_RS05315	10.7491	7.1118	9.77741	5.26829	5.74075	8.60773
PS417_RS05320	22.2001	21.5424	27.3956	20.8782	22.9567	22.6577
PS417_RS05325	18.9787	18.1667	19.3563	17.6734	20.0185	19.4053
PS417_RS05330	10.4796	12.7487	10.4855	7.36936	5.59684	7.65148
PS417_RS05335	8.00706	6.31688	11.2175	7.84878	8.09448	7.59063
PS417_RS05340	9.69799	10.4732	12.6807	8.23878	7.76911	7.53002
PS417_RS05345	2.76128	1.42	1.7193	1.54668	1.96629	2.42179
PS417_RS05350	4.29265	3.99255	4.72665	4.42926	4.10251	4.40597
PS417_RS05355	12.484	13.4348	13.2263	11.4528	11.0268	11.7914
PS417_RS05360	4.16341	4.36459	6.1267	4.91117	4.93704	4.62541
PS417_RS05365	4.08917	4.01458	8.55491	7.01459	5.45976	3.32272
PS417_RS05370	59.9464	58.5985	55.8598	50.9478	53.094	55.6088
PS417_RS05375	14.7737	12.7889	16.5645	13.0075	13.6307	14.233
PS417_RS05380	17.3706	12.7903	15.8991	12.0609	7.73091	12.5464
PS417_RS05385	63.4071	46.0112	56.7142	55.8483	58.8936	48.7845
PS417_RS05390	55.157	52.9795	59.0016	33.9179	33.3101	28.4395
PS417_RS05395	28.7597	29.1728	39.0018	18.4473	19.0815	20.6192
PS417_RS05400	27.4971	21.6558	43.0922	15.8957	16.5681	19.9698
PS417_RS05405	28.1028	23.5224	40.986	14.7449	18.28	17.4681
PS417_RS05410	44.5444	46.8863	47.9704	27.2004	27.9238	30.0638
PS417_RS05415	20.9159	17.9017	19.635	18.1367	19.1904	15.6882
PS417_RS05420	74.5424	59.418	62.331	66.6554	65.6443	74.9379
PS417_RS05425	144.138	150.254	152.258	147.639	151.149	151.337
PS417_RS05430	120.171	111.821	116.519	127.632	125.947	110.625
PS417_RS05435	44.1426	55.7196	52.7717	64.9051	60.6221	34.1607
PS417_RS05440	11.5535	6.26835	12.0855	5.96057	8.1189	5.92923
PS417_RS05445	14.7265	12.4975	22.2802	13.4568	15.2857	14.8733
PS417_RS05450	17.1641	16.851	26.1644	20.7075	24.2882	25.3509
PS417_RS05455	12.4252	13.2795	15.4652	12.4109	10.2479	10.6501
PS417_RS05460	17.0499	17.9159	17.835	15.1461	16.7889	13.2769
PS417_RS05465	16.1073	16.2907	21.3518	14.7681	14.7576	17.2254
PS417_RS05470	76.7869	58.8013	80.3226	84.3013	62.3346	71.5455
PS417_RS05475	61.9447	61.765	57.9629	57.1624	56.3442	60.8204
PS417_RS05480	45.0268	45.22	44.7837	37.1906	45.7296	47.5034
PS417_RS05485	94.7	104.594	88.9294	101.794	97.7045	108.429
PS417_RS05490	7.22763	8.96311	9.15211	8.57629	4.46955	7.83057
PS417_RS05495	24.6062	19.0958	29.9065	24.005	24.5307	30.0864
PS417_RS05500	40.5096	37.9629	46.0666	40.0096	45.5645	48.045
PS417_RS05505	23.2936	18.2224	31.1732	25.8051	28.8302	28.2812
PS417_RS05510	64.227	53.1761	62.2391	52.0342	59.8747	62.6336
PS417_RS05515	461.233	476.16	515.298	548.131	566.814	466.738
PS417_RS05520	6.88727	4.34677	8.36226	5.42501	6.30563	6.52909
PS417_RS05525	21.8645	21.8692	23.1292	21.7546	24.4957	23.7775
PS417_RS05530	28.2924	28.71	38.2996	29.8306	30.7281	34.5163
PS417_RS05535	11.7456	11.4251	12.1166	9.60338	9.13486	12.2563
PS417_RS05540	34.0523	34.9236	42.3786	30.1754	34.1805	33.6813
PS417_RS05545	39.1196	40.213	42.3211	38.4119	35.8874	35.8569
PS417_RS05560	16.072	16.4324	17.2099	14.9153	14.3229	14.2187
PS417_RS05565	22.8569	23.7161	23.2294	18.7947	18.8604	17.8392
PS417_RS05570	68.4698	69.5498	81.7738	68.4904	68.8163	74.5905
PS417_RS05575	7.29579	8.18595	10.0046	8.47371	8.05487	7.24017
PS417_RS05580	27.4095	20.8332	28.6716	19.5007	26.4439	31.1329
PS417_RS05585	15.872	18.3615	19.3524	14.0718	17.0615	17.3056
PS417_RS05590	201.013	187.555	204.972	206.666	201.107	214.125
PS417_RS05595	41.1874	35.8148	61.5484	43.8338	48.7075	49.7231
PS417_RS05600	80.9518	79.4752	75.0765	88.3502	73.9879	78.6631
PS417_RS05605	99.4089	97.8174	101.268	112.835	118.611	115.534
PS417_RS05610	74.3666	73.6723	97.1945	102.485	106.813	102.129
PS417_RS05615	22.5253	20.8528	29.1763	26.5997	27.1282	24.8138
PS417_RS05620	240.438	251.045	251.687	200.424	206.98	195.969
PS417_RS05625	183.195	179.699	198.199	152.953	162.478	154.088
PS417_RS05630	1705.39	1989.14	1855.8	2028.46	2011.91	1916.59
PS417_RS05635	22.0083	21.3229	22.5376	19.7873	20.2953	20.8676
PS417_RS05640	23.0792	26.8797	32.3116	25.8917	28.5886	28.0468
PS417_RS05645	16.5574	19.7387	24.7426	20.1539	22.7387	20.797
PS417_RS05650	25.877	22.2525	32.6008	27.3095	31.3727	31.3099
PS417_RS05655	12.5774	12.6746	11.7643	12.5897	13.6477	15.1407
PS417_RS05660	152.369	143.65	164.776	168.905	174.719	183.044
PS417_RS05665	836.982	829.683	863.461	1129.44	1099.87	1045.22
PS417_RS05670	11.6838	8.70187	12.6432	8.68834	12.0496	7.85696
PS417_RS05675	23.9375	22.9133	34.6382	27.375	30.0431	30.4729
PS417_RS05680	8.33073	6.78736	7.73804	6.53962	6.57226	6.96588
PS417_RS05685	16.4635	15.1204	22.5547	14.3681	17.1315	18.4123
PS417_RS05690	9.45655	7.52761	5.61437	6.01272	8.73593	6.92258
PS417_RS05695	177.323	186.787	191.454	120.205	122.064	126.9
PS417_RS05700	38.4316	38.6676	44.4052	30.433	32.8939	33.7999
PS417_RS05705	54.2725	46.609	57.223	41.6713	46.6761	46.9932
PS417_RS05710	79.345	81.6428	98.9598	93.631	84.9146	91.0888
PS417_RS05715	17.6957	16.0463	20.7318	15.8952	16.3584	15.6861
PS417_RS05720	46.6552	46.4632	57.464	51.5455	55.3315	56.3655
PS417_RS05725	50.3301	55.027	50.8528	57.184	49.4832	49.5715
PS417_RS05730	39.5686	32.0909	32.3926	30.3546	27.564	39.1417
PS417_RS05735	51.2578	44.9575	54.2094	60.9585	69.6459	66.3547
PS417_RS05740	31.8099	34.3812	29.9929	67.2967	65.8507	72.8001
PS417_RS05745	20.9002	21.2314	22.1662	21.554	21.4716	22.8009
PS417_RS05750	2.81662	2.56041	2.83719	2.04514	2.28427	2.14741
PS417_RS05755	32.3442	28.6636	42.1628	33.9435	38.3062	38.1186
PS417_RS05760	11.6997	10.5017	16.7841	11.9053	11.9018	13.6414
PS417_RS05765	44.2329	42.2603	56.8278	42.9221	43.1247	41.9727
PS417_RS05770	83.0265	78.9488	103.783	63.6623	74.1125	76.6578
PS417_RS05775	552.523	538.338	555.118	560.732	579.252	617.746
PS417_RS05780	1816.06	1802.39	1598.39	1450.03	1319.07	1380.32
PS417_RS05785	52.3346	51.3091	49.9118	42.3137	43.0243	41.6064
PS417_RS05790	12.0063	11.9888	12.8811	12.2719	10.8514	11.8961
PS417_RS05795	6.73832	7.69041	8.45831	5.86205	6.92757	9.12554
PS417_RS05800	10.8762	11.9446	10.22	10.2396	10.1077	9.12054
PS417_RS05805	6.90269	6.98213	7.54873	5.94609	6.92619	6.00547
PS417_RS05810	14.0726	12.8406	15.2401	13.7944	13.9704	14.529
PS417_RS05815	18.1008	15.9413	16.6371	14.4162	15.9934	15.7896
PS417_RS05820	1654.32	1700.78	1548.21	1495.44	1508.93	1516.93
PS417_RS05825	41.5223	32.9825	32.7731	35.1513	32.6589	38.988
PS417_RS05830	577.776	543.116	567.195	596.65	592.194	646.987
PS417_RS05835	193.668	183.046	214.282	178.691	183.659	187.948
PS417_RS05840	91.6517	76.8578	84.2207	82.0413	80.5609	91.3673
PS417_RS05845	44.5521	41.8722	50.5153	39.595	40.1502	44.0775
PS417_RS05850	18.3799	16.5474	29.385	18.2526	19.0322	22.5218
PS417_RS05855	24.1193	22.603	28.2116	23.6425	23.772	21.2614
PS417_RS05860	68.6575	66.7712	66.6407	60.9711	61.3814	58.0622
PS417_RS05865	17.3095	18.5228	20.2477	17.2291	18.5365	18.416
PS417_RS05870	24.6838	33.1676	33.5546	31.109	32.8053	38.8204
PS417_RS05875	134.506	117.784	129.372	137.434	126.93	133.685
PS417_RS05880	12.9537	12.3434	13.0188	13.1956	12.8869	15.2727
PS417_RS05885	6060.22	5887.05	5865.31	5032.1	4923.33	5232.12
PS417_RS05890	79.2643	75.3424	72.7383	79.8165	85.4351	73.3855
PS417_RS05895	41.9196	53.5015	26.3099	28.7637	17.9104	31.7916
PS417_RS05900	78.7498	85.2632	84.7052	93.0683	93.4139	97.6015
PS417_RS05905	932.959	883.824	883.211	1036.67	1023.85	1023.03
PS417_RS05910	13.4276	17.3772	10.8537	15.5553	14.3426	9.25766
PS417_RS05915	76.293	69.1397	55.2503	54.6505	31.3429	50.8661
PS417_RS05920	97.8636	87.2191	105.028	94.2515	95.5579	92.1489
PS417_RS05925	17.9094	18.9014	29.0378	22.5294	18.0139	18.595
PS417_RS05930	15.3036	12.3151	9.97235	14.2633	15.2745	14.134
PS417_RS05935	50.6957	40.4389	52.6157	40.5701	42.3048	43.339
PS417_RS05940	62.2908	59.7541	67.0491	58.1696	58.612	60.4808
PS417_RS05945	63.3287	70.9216	75.5657	67.068	56.7666	62.7504
PS417_RS05950	60.3936	52.8296	66.445	49.8439	55.1928	56.5172
PS417_RS05955	67.7925	61.3658	66.6853	57.9172	50.8212	62.6665
PS417_RS05960	98.0502	99.4734	100.61	76.2299	81.6685	83.5457
PS417_RS05965	160.607	184.321	177.465	139.552	144.622	140.103
PS417_RS05970	1218.13	1237.39	1249.01	1182.9	1184.27	1154.85
PS417_RS05975	83.5895	80.0416	78.8159	70.3221	67.136	67.2591
PS417_RS05980	4.37165	3.0401	3.81079	3.39248	3.69672	2.96021
PS417_RS05985	10.481	11.302	10.9636	10.2738	9.72698	10.6107
PS417_RS05995	130.349	123.293	148.846	81.1294	83.7339	81.3958
PS417_RS06000	29.9566	30.0638	30.1423	34.3984	31.2868	32.7647
PS417_RS06005	40.3291	35.9941	35.696	32.6208	28.6177	35.7492
PS417_RS06010	4156.74	3870.09	3902.67	4731.07	4661.6	4850.53
PS417_RS06020	32.423	26.3104	31.5193	27.2904	28.922	28.734
PS417_RS06025	56.6499	50.5412	66.5767	64.5423	66.3957	67.6809
PS417_RS06030	11.4943	12.1527	9.71134	11.2671	10.3887	9.10039
PS417_RS06035	8.1162	7.78428	11.2328	9.42453	8.46919	8.31978
PS417_RS06040	523.134	539.54	538.354	586.118	538.538	553.266
PS417_RS06045	96.8906	86.3358	90.4678	112.523	108.034	113.095
PS417_RS06050	364.614	367.456	323.982	430.073	415.279	413.472
PS417_RS06055	249.456	232.839	267.412	308.555	323.015	327.133
PS417_RS06060	55.6334	54.4016	57.2427	69.324	64.1156	65.3726
PS417_RS06065	28.948	25.6969	29.5626	24.8705	26.3002	26.4088
PS417_RS06070	41.9386	35.9816	57.3779	42.7973	48.4746	43.4384
PS417_RS06075	14.8509	12.3476	23.7108	13.5125	16.3941	14.3961
PS417_RS06080	5.50004	3.99719	7.32238	5.04124	6.3326	6.42319
PS417_RS06085	24.9049	28.0729	35.0571	30.4404	29.5577	27.6487
PS417_RS06090	66.0779	57.4969	98.4119	74.3118	79.517	88.424
PS417_RS06095	274.708	239.731	258.294	229.001	246.194	263.707
PS417_RS06100	49.3957	34.1848	76.2347	48.4193	57.9512	75.4493
PS417_RS06105	43.5646	37.9281	46.0005	34.2433	39.2897	41.6329
PS417_RS06110	140.451	139.821	136.755	127.669	131.105	132.181
PS417_RS06115	153.654	148.118	166.372	165.286	174.719	177.595
PS417_RS06120	78.8843	68.3799	88.45	71.6355	68.6193	80.1769
PS417_RS06125	47.9666	41.6663	51.3314	36.0763	45.3324	41.5504
PS417_RS06130	81.6605	22.906	42.7103	51.4583	37.3821	56.8752
PS417_RS06135	56.9194	53.0277	69.5904	58.4059	55.4512	61.1429
PS417_RS06140	242.78	233.076	314.329	209.747	220.178	228.101
PS417_RS06150	22.1352	21.2062	19.0971	20.8454	21.1434	23.4745
PS417_RS06155	4.18442	7.46926	5.17293	6.71188	5.28219	6.18203
PS417_RS06160	4.58922	4.02277	6.08639	5.70345	4.46425	4.35054
PS417_RS06165	6.96585	13.6776	29.1464	34.1408	7.44051	22.6408
PS417_RS06170	553.687	594.037	497.415	553.384	547.349	503.425
PS417_RS06175	105.086	96.9136	121.962	103.475	105.542	108.701
PS417_RS06180	13.414	14.0643	14.5766	11.9361	13.0065	13.122
PS417_RS06185	6.94451	6.85782	8.73417	6.54772	7.67874	7.43557
PS417_RS06190	87.2864	79.1725	140.62	93.4729	96.8201	101.765
PS417_RS06195	89.5545	92.4275	94.8324	89.5581	91.3666	95.5428
PS417_RS06200	0	6.45788	0	0	21.0782	0
PS417_RS06205	566.751	535.23	602.95	571.662	574.859	580.634
PS417_RS06210	14.073	15.4182	22.1881	22.1916	20.0425	22.7599
PS417_RS06215	25.7849	26.1056	26.5507	33.5686	42.6038	34.9198
PS417_RS06220	11.5325	9.82019	12.9252	11.3045	10.8099	13.5145
PS417_RS06225	31.0788	34.3259	35.2903	35.1744	34.2885	34.0037
PS417_RS06230	27.9363	24.0759	29.3549	28.7471	28.4897	31.0885
PS417_RS06235	305.947	278.269	397.766	314.105	328.688	353.684
PS417_RS06240	2168.09	2078.58	2165.15	1778.99	1819.45	1680.07
PS417_RS06245	281.99	274.472	308.47	242.767	250.389	244.985
PS417_RS06250	308.311	317.827	335.466	245.961	262.753	281.577
PS417_RS06255	540.708	524.418	615.496	434.016	479.75	498.034
PS417_RS06260	4938.32	5088.7	4805.98	3894.23	3945.4	4030.55
PS417_RS06265	67.8814	55.9704	78.0152	46.714	44.8273	48.0707
PS417_RS06270	45.2202	40.6858	43.7324	34.6486	33.4595	37.7678
PS417_RS06275	116.81	114.806	111.258	92.3721	94.8689	87.2114
PS417_RS06280	102.908	97.4448	114.79	94.6469	99.0638	100.997
PS417_RS06285	137.478	130.672	134.649	109.525	127.952	110.05
PS417_RS06290	24.8624	24.902	30.8233	24.6171	21.9963	23.3086
PS417_RS06295	37.3468	50.9244	49.9183	30.5072	42.1079	26.9749
PS417_RS06300	47.43	51.9377	60.7453	58.4136	58.7808	56.9865
PS417_RS06305	33.3761	38.6713	31.7676	35.369	26.3363	20.8492
PS417_RS06310	38.4813	37.6717	45.7579	38.5803	38.0587	35.6337
PS417_RS06315	126.302	119.741	143.487	128.756	131.039	126.788
PS417_RS06320	21.5833	23.4484	29.1669	26.0431	26.6817	28.8439
PS417_RS06325	22.8454	21.5315	17.684	19.7065	26.8422	24.7511
PS417_RS06330	1854.86	1929.83	1439.95	2544.33	1850.41	1908.48
PS417_RS06335	89.1819	87.3417	89.9892	84.1142	88.0563	87.4307
PS417_RS06340	160.455	141.987	138.991	127.425	127.837	111.996
PS417_RS06345	10.4768	14.599	19.0902	18.5517	13.3566	8.05537
PS417_RS06350	9.77447	10.5754	7.72057	7.6259	8.52286	9.29314
PS417_RS06355	13.4076	16.1546	19.635	15.5321	17.576	18.6198
PS417_RS06360	537.63	546.59	589.479	474.582	481.84	442.571
PS417_RS06365	386.229	386.703	413.455	387.442	388.88	419.633
PS417_RS06370	9.63381	8.13528	14.1648	11.8207	11.4416	12.4812
PS417_RS06375	15.9324	18.3232	23.6499	13.3864	16.3697	15.9463
PS417_RS06380	38.8203	40.7023	46.5215	39.3459	46.0951	36.7503
PS417_RS06385	47.4826	51.2782	47.1856	55.8528	32.9668	61.7324
PS417_RS06390	27.5906	27.8612	34.0148	15.068	17.8929	17.2948
PS417_RS06395	156.981	137.819	167.274	132.818	135.081	125.64
PS417_RS06400	273.354	250.277	280.677	189.656	199.397	212.385
PS417_RS06405	51.4293	49.9364	125.161	145.936	151.434	174.244
PS417_RS06410	623.189	574.219	595.251	604.095	615.206	571.591
PS417_RS06415	15.0794	19.07	21.6554	13.2781	14.1959	15.7835
PS417_RS06420	4.81096	9.80974	9.67786	7.98069	7.51053	11.6274
PS417_RS06425	101.953	87.994	107.233	77.9732	86.1626	104.389
PS417_RS06430	105.322	100.513	106.171	92.57	112.813	110.283
PS417_RS06435	22.3416	21.8558	24.7893	17.2854	20.9662	21.5255
PS417_RS06445	21.1946	18.8496	19.3014	22.8532	22.772	23.9082
PS417_RS06450	9.83896	8.75391	7.07575	6.93196	7.22521	6.99545
PS417_RS06455	32.5685	34.5553	41.4012	30.2068	37.2837	39.3994
PS417_RS06460	6.21014	5.75176	8.21204	7.23594	8.13518	8.25156
PS417_RS06465	7.50751	5.58376	8.68612	6.9131	6.56106	7.51759
PS417_RS06470	67.0356	70.1143	79.1359	45.3818	41.9637	46.045
PS417_RS06475	123.04	116.545	133.864	89.1298	86.717	87.1756
PS417_RS06480	82.1026	65.7049	94.4824	50.7259	55.5002	55.2665
PS417_RS06485	6.11379	4.36014	12.4286	11.1378	13.7385	14.2474
PS417_RS06490	5.35979	5.06713	8.82518	8.26993	8.26945	10.1083
PS417_RS06495	23.7924	24.0884	24.8879	25.5085	26.2078	24.1661
PS417_RS06500	2.70571	3.26008	3.3449	2.53167	3.15282	2.39844
PS417_RS06505	3.41526	3.00002	5.45278	3.70014	3.83997	2.72643
PS417_RS06510	54.1428	49.6979	64.6477	48.5851	47.3	55.6072
PS417_RS06515	489.41	479.198	464.036	536.175	550.014	581.275
PS417_RS06520	3.27145	2.56942	8.21302	8.979	4.89212	5.67098
PS417_RS06525	4.22753	2.23484	3.74185	1.9126	4.34191	3.87554
PS417_RS06530	6.0137	4.48705	10.065	6.13062	7.5797	9.25182
PS417_RS06535	27.0917	28.8558	35.023	26.5562	36.8547	35.9974
PS417_RS06540	13.9388	11.9618	14.0425	15.1653	14.1053	16.3709
PS417_RS06545	18.3563	21.5125	22.2175	19.1239	18.0673	20.5123
PS417_RS06550	15.0961	14.2579	11.9933	11.6134	13.8795	12.4218
PS417_RS06555	11.1483	11.0393	13.0691	11.2106	10.4708	10.4123
PS417_RS06560	16.9908	14.4191	19.8819	16.0904	15.9954	21.8403
PS417_RS06565	18.9385	14.117	16.2153	17.3265	18.5058	15.7308
PS417_RS06570	74.4403	100.008	74.7942	101.292	108.284	109.302
PS417_RS06575	68.3555	67.9663	64.1928	63.3651	61.933	62.2274
PS417_RS06580	15.5824	14.4712	14.0091	15.522	13.2254	14.0533
PS417_RS06585	87.6939	86.0943	107.249	87.6333	91.1453	100.841
PS417_RS06590	29.9113	26.8121	31.5909	32.2945	32.7212	31.7803
PS417_RS06595	109.69	103.911	110.463	100.566	110.998	109.067
PS417_RS06600	34.8041	31.0333	47.0572	35.0946	38.5973	36.7702
PS417_RS06605	16.6582	17.726	18.7743	14.0113	16.3009	15.7191
PS417_RS06610	29.3545	32.0816	34.3754	27.8694	25.4387	19.202
PS417_RS06615	97.8527	99.955	112.603	104.933	111.094	101.556
PS417_RS06620	34.511	33.4174	46.4851	38.4629	36.3576	60.4385
PS417_RS06625	29.9432	24.8744	42.1642	33.8669	24.6027	27.4501
PS417_RS06630	2299.65	2092.23	3459.63	2435.89	2563.85	2747.08
PS417_RS06635	129.298	118.048	124.32	120.323	128.435	127.706
PS417_RS06640	9.99426	8.0131	9.58325	7.5108	8.18438	10.1061
PS417_RS06645	9.48722	10.1171	10.9507	9.7807	9.43481	10.1014
PS417_RS06650	11.1852	12.1232	12.9171	12.2798	15.1015	15.7053
PS417_RS06655	28.6108	25.3081	27.0563	26.4872	26.3068	26.6798
PS417_RS06660	50.3059	47.6428	56.4514	51.2594	47.7013	54.7291
PS417_RS06665	9.3368	9.9947	9.39281	8.60562	8.61375	8.89188
PS417_RS06670	42.6538	42.8185	58.0952	46.9095	51.0308	51.5874
PS417_RS06675	15.5404	15.5503	18.6527	14.5497	16.1737	18.5636
PS417_RS06680	19.3835	16.3113	18.1036	19.0003	20.1761	17.8932
PS417_RS06685	31.6051	27.7358	37.5135	31.0436	31.623	34.3814
PS417_RS06690	82.4988	68.1944	86.5956	83.801	82.9457	88.6862
PS417_RS06695	259.582	254.847	311.521	313.707	334.243	300.499
PS417_RS06700	72.451	70.432	78.0161	70.422	73.1607	74.757
PS417_RS06705	13.0639	13.0643	11.2502	12.9248	11.7474	11.3888
PS417_RS06710	13.277	16.1632	19.4437	19.2615	18.7199	24.1661
PS417_RS06715	59.1581	47.5192	70.586	61.9674	69.1504	66.5117
PS417_RS06720	24.5359	20.3722	27.8575	21.235	25.3053	23.3972
PS417_RS06725	77.0815	77.831	78.088	73.0213	75.717	73.4869
PS417_RS06730	1754.57	1710.4	1575.95	1367.4	1304.61	1363.57
PS417_RS06750	17.4223	16.3945	18.3621	18.6246	20.9971	20.7277
PS417_RS06755	1778.85	1716.92	1824.67	1922.82	1921.9	2125.23
PS417_RS06760	58.904	0	7.70204	14.4349	23.5942	23.9317
PS417_RS06765	96.7234	92.4601	69.2264	42.4156	48.9383	27.5769
PS417_RS06775	39.7563	35.1754	44.7582	44.5087	41.9501	44.8644
PS417_RS06780	214.782	218.296	213.803	203.843	198.342	215.814
PS417_RS06785	681.954	674.533	733.171	740.096	780.131	804.322
PS417_RS06790	3058.81	2838.57	2728.09	3133.03	3040.1	3264.36
PS417_RS06795	512.538	610.579	546.567	565.579	582.344	517.721
PS417_RS06800	3095.85	2907.56	2929.99	2924.23	3005.56	2990.37
PS417_RS06805	818.124	829.753	751.201	811.128	806.095	808.751
PS417_RS06815	606.554	582.709	643.912	670.48	657.156	759.144
PS417_RS06820	587.248	576.993	619.97	695.514	643.508	709.545
PS417_RS06825	1323.66	1398.44	1422.23	1646.15	1633.82	1719.19
PS417_RS06830	11.1781	13.3519	11.8877	10.1353	9.15382	7.26634
PS417_RS06835	103.358	82.7323	125.325	106.487	109.738	122.741
PS417_RS06840	23.9219	23.4856	27.9317	22.2567	23.4484	22.717
PS417_RS06845	24.9464	26.1965	32.5363	21.2032	24.9598	26.5143
PS417_RS06850	40.1497	38.6874	54.4424	28.4238	35.7379	33.8325
PS417_RS06855	99.0315	82.6413	101.984	92.3876	89.0007	92.1238
PS417_RS06860	18.0243	16.8563	22.655	15.9222	14.2301	14.0478
PS417_RS06865	234.318	227.735	223.719	214.754	238.6	237.694
PS417_RS06870	312.564	317.422	283.689	422.925	421.067	371.016
PS417_RS06875	184.85	165.786	210.407	200.017	210.527	213.314
PS417_RS06880	103.485	103.645	116.325	112.074	111.205	96.9726
PS417_RS06885	9.19927	8.31002	11.388	8.27041	8.40161	8.16795
PS417_RS06890	33.5313	33.5528	38.2231	36.1343	36.9641	42.9655
PS417_RS06895	16.7451	17.4779	19.1755	16.9324	16.1916	18.5239
PS417_RS06900	20.8373	24.6509	20.38	18.0765	18.4734	19.3021
PS417_RS06905	4.08932	6.76164	6.07872	7.59502	5.97722	6.52909
PS417_RS06910	137.214	123.586	126.525	120.013	125.25	125.974
PS417_RS06915	257.737	198.325	211.312	341.408	260.418	369.801
PS417_RS06920	27.5979	21.0625	28.0258	18.8576	21.4095	18.3329
PS417_RS06925	38.7933	31.3583	63.0081	45.61	46.9851	55.3208
PS417_RS06935	1232.45	1036.82	1043.94	1122.66	1143.56	1153.18
PS417_RS06940	33.4652	31.1659	43.0215	27.132	32.2378	33.4613
PS417_RS06945	7.68818	6.76712	10.6767	6.10693	6.51301	6.17535
PS417_RS06950	17.7909	12.803	18.4294	15.4921	15.4055	19.3686
PS417_RS06955	18.8448	17.391	28.386	18.4723	19.7263	18.3751
PS417_RS06960	22.954	17.6628	24.5517	18.7502	16.2349	21.3961
PS417_RS06965	34.9717	34.8809	45.1809	37.0119	35.42	34.1152
PS417_RS06970	71.7204	68.8239	66.5616	69.774	74.6874	82.5719
PS417_RS06975	58.6313	53.3906	70.5529	63.7193	70.1144	74.3395
PS417_RS06980	68.7247	73.3896	78.8258	74.0634	80.92	82.7308
PS417_RS06985	117.257	109.13	104.695	121.805	120.421	114.8
PS417_RS06990	38.7493	34.1447	43.8559	36.2709	40.8808	41.8097
PS417_RS06995	15.9906	11.3992	16.7269	13.5779	15.3396	17.7659
PS417_RS07000	17.6086	15.8943	19.7013	16.2489	17.2238	18.3787
PS417_RS07005	17.1763	14.8528	16.3013	16.0562	15.5521	14.419
PS417_RS07010	39.0957	27.3531	56.4081	42.7278	50.3996	55.0155
PS417_RS07015	159.901	151.083	145.885	200.345	187.492	183.661
PS417_RS07020	153.197	176.169	186.427	181.877	215.791	213.587
PS417_RS07025	55.0093	50.577	53.5844	49.0718	42.5916	42.2548
PS417_RS07030	116.706	111.355	158.471	145.155	156.49	171.813
PS417_RS07035	359.567	329.7	378.816	416.226	401.942	402.027
PS417_RS07045	122.093	119.552	128.273	129.714	128.932	114.834
PS417_RS07050	133.562	114.934	136.601	124.296	126.202	120.83
PS417_RS07055	39.744	41.5576	44.6795	38.3012	40.2017	46.1722
PS417_RS07060	18.9462	16.1744	17.849	15.3418	14.4551	11.2196
PS417_RS07065	35.4259	35.6013	46.9779	50.2564	50.6517	55.6677
PS417_RS07070	185.541	185.071	208.99	194.386	195.647	194.586
PS417_RS07075	150.147	137.083	189.713	162.423	167.429	170.309
PS417_RS07080	6.09753	5.72603	9.29012	7.53621	7.50412	6.7498
PS417_RS07085	21.444	31.8241	28.1697	26.8862	23.4379	26.4746
PS417_RS07090	17.3647	16.5274	21.2148	16.1119	16.8489	24.4142
PS417_RS07095	161.134	179.352	183.789	175.908	181.828	179.217
PS417_RS07100	53.5743	47.0017	46.5023	44.9732	42.6143	44.7676
PS417_RS07105	103.379	128.654	127.94	112.754	119.755	108.848
PS417_RS07110	141.468	135.929	144.619	121.929	115.907	120.613
PS417_RS07115	423.264	558.132	497.013	549.129	518.591	501.283
PS417_RS07120	3746.73	4282.56	3387.99	4657.13	4597.05	3595.79
PS417_RS07125	110.962	108.673	125.114	90.2323	91.8319	101.633
PS417_RS07130	76.566	76.4506	99.0905	67.3766	67.959	72.2305
PS417_RS07135	142.078	120.375	158.802	104.684	107.286	118.048
PS417_RS07140	26.3609	25.7473	27.4333	21.4669	21.3705	21.9692
PS417_RS07145	15.3502	10.9239	19.3703	16.1613	17.1769	19.7104
PS417_RS07150	15.5684	15.2844	17.4704	17.4407	16.8981	17.7764
PS417_RS07155	196.939	173.083	226.624	226.666	225.112	233.544
PS417_RS07160	46.0247	44.3542	43.2742	43.7666	44.9793	39.662
PS417_RS07165	6.94413	7.72645	6.29536	6.35307	6.92281	6.52029
PS417_RS07170	94.8656	90.2094	87.1109	113.114	102.037	90.2234
PS417_RS07180	70.9241	66.0458	64.5462	50.7324	51.2846	47.568
PS417_RS07185	29.9432	30.5277	26.5032	40.6403	25.8329	41.1752
PS417_RS07190	40.1394	36.6321	32.5256	28.4473	30.3946	38.3836
PS417_RS07195	3.01318	3.16952	3.15193	1.89876	5.05764	3.49772
PS417_RS07200	34.2167	29.2619	41.0302	39.8511	37.4397	38.492
PS417_RS07205	5.09837	3.23264	4.33317	6.14287	5.33232	5.86891
PS417_RS07210	3.53671	5.64232	6.01178	5.63354	7.5554	5.26864
PS417_RS07215	46.973	44.9715	59.5904	36.9009	43.4128	37.898
PS417_RS07220	14.4768	12.7475	18.2657	18.2869	18.1733	18.7567
PS417_RS07225	22.8241	15.4877	18.6085	20.8375	20.3161	21.2128
PS417_RS07230	64.1028	43.7125	73.1654	56.4902	52.112	65.8581
PS417_RS07235	36.684	33.8431	34.5809	33.0075	34.7862	35.7498
PS417_RS07240	32.3483	28.912	35.2744	31.8585	33.0857	31.4099
PS417_RS07245	16.5915	14.9474	21.2349	13.3935	20.0155	23.051
PS417_RS07250	118.021	116.376	91.5085	117.21	112.24	112.724
PS417_RS07255	239.854	265.59	251.721	254.384	258.718	269.235
PS417_RS07260	3.14288	1.75316	2.54042	1.68041	2.44148	2.5538
PS417_RS07265	12.9737	11.6162	13.5711	10.7842	11.9731	10.0079
PS417_RS07270	12.2618	14.2652	12.3134	11.2382	12.1805	12.2884
PS417_RS07275	5.56534	9.26475	7.34029	7.11565	5.68611	6.02961
PS417_RS07280	10.7025	13.487	17.2107	10.9607	11.773	11.7684
PS417_RS07285	16.2396	14.7881	21.665	17.3028	18.1003	22.3116
PS417_RS07290	29.4924	30.1645	33.521	33.9146	33.1006	38.3432
PS417_RS07295	13.2442	11.6621	16.9962	14.4212	16.8447	15.4215
PS417_RS07300	15.8296	14.7315	24.8378	17.7796	21.0473	16.5249
PS417_RS07305	213.878	194.555	234.304	196.31	198.427	202.988
PS417_RS07310	863.386	885.967	935.103	778.1	768.597	736.291
PS417_RS07315	463.937	448.699	581.195	467.185	477.286	503.197
PS417_RS07320	438.745	456.759	562.423	437.798	453.634	475.345
PS417_RS07325	556.383	551.687	678.3	567.017	569.043	600.188
PS417_RS07330	438.533	432.041	546.801	483.49	498.159	542.701
PS417_RS07335	266.84	243.438	285.547	268.954	266.211	282.739
PS417_RS07340	173.071	173.281	177.728	153.615	160.065	170.787
PS417_RS07345	86.0316	79.8519	110.035	85.2148	92.3753	95.6505
PS417_RS07350	4.85962	4.56796	6.59759	4.86491	5.41164	5.37703
PS417_RS07355	150.174	154.834	164.097	162.255	151.761	126.714
PS417_RS07360	38.6869	36.9738	37.6774	34.2004	34.1984	30.2405
PS417_RS07365	268.378	263.483	334.724	225.973	246.238	277.719
PS417_RS07370	279.328	296.679	291.506	258.054	261.659	221.098
PS417_RS07375	420.824	415.401	436.928	359.332	373.728	363.478
PS417_RS07380	9808.19	9644.58	9656.91	10192.3	10266.8	11054.3
PS417_RS07385	33.0147	30.9392	46.936	10.8854	13.9454	11.5436
PS417_RS07390	26.5028	20.6191	31.559	7.02574	7.35907	10.6548
PS417_RS07395	33.1021	27.3461	44.9297	7.04353	9.22749	9.53444
PS417_RS07400	45.9913	46.8562	58.7747	20.4146	24.5626	24.6789
PS417_RS07405	40.2567	36.0857	49.2675	20.3544	23.1145	20.1698
PS417_RS07410	3.53818	3.74084	3.4164	2.73457	2.39838	3.16987
PS417_RS07415	16.3914	10.7283	11.4308	8.03372	14.5903	14.799
PS417_RS07420	18.267	23.2324	18.2396	21.5685	11.9731	13.4938
PS417_RS07425	20.2134	19.8447	20.4935	21.6428	17.2726	14.1505
PS417_RS07430	17.6324	17.0174	24.905	15.7215	17.2378	18.7795
PS417_RS07435	42.1996	41.5853	48.822	42.7623	44.0179	45.2052
PS417_RS07440	17.1302	17.8027	18.1133	14.5697	14.2887	15.9424
PS417_RS07445	33.7644	28.1858	40.878	30.8736	32.6732	33.4917
PS417_RS07450	170.295	154.539	175.792	179.009	193.866	180.253
PS417_RS07455	11.2126	9.63211	12.9363	11.9608	12.7693	9.55763
PS417_RS07460	204.321	196.48	225.973	193.2	181.355	203.206
PS417_RS07465	53.0946	53.2877	59.0203	47.9858	56.0806	52.2361
PS417_RS07470	76.0447	75.5345	83.9507	73.2908	74.821	82.6649
PS417_RS07475	85.1678	78.434	86.7573	76.0902	70.7686	77.2964
PS417_RS07480	54.5679	47.5344	60.2973	48.1659	45.7763	50.4717
PS417_RS07485	67.5935	62.1804	80.7272	63.1271	64.2404	67.8503
PS417_RS07490	43.7271	44.7843	45.2725	35.1382	34.3861	36.9249
PS417_RS07495	109.212	105.892	132.638	99.2175	106.276	114.192
PS417_RS07500	43.2229	39.6452	47.1152	41.3288	42.6883	46.254
PS417_RS07505	20.1711	19.8864	23.7596	21.2678	21.9983	21.3029
PS417_RS07510	11.5835	11.0276	18.3589	11.3545	13.4976	9.12711
PS417_RS07515	15.9583	16.1227	17.6151	15.2791	14.915	15.5807
PS417_RS07520	12.8273	14.9605	13.418	12.7629	13.2893	12.8525
PS417_RS07525	19.612	19.664	24.88	18.2018	19.8341	24.8648
PS417_RS07530	36.0352	28.3748	44.3843	37.4929	34.9437	33.8447
PS417_RS07535	6.23339	4.22047	7.86946	4.6353	5.73977	5.23969
PS417_RS07540	1.41826	2.78478	5.93426	5.5609	2.52484	4.09753
PS417_RS07545	20.7991	21.5878	29.6391	17.8395	20.1454	20.0516
PS417_RS07550	424.705	403.193	425.317	361.909	394.989	398.741
PS417_RS07555	18.6246	19.8749	28.588	16.6689	14.4878	22.3716
PS417_RS07560	30.1318	27.8073	31.069	21.0973	20.9662	23.3182
PS417_RS07565	69.8689	59.8768	73.0861	54.9735	66.6427	66.077
PS417_RS07570	187.681	180.063	199.675	204.014	199.981	205.156
PS417_RS07575	1057.14	1024.73	924.219	937.002	941.467	993.475
PS417_RS07580	25.7655	26.3806	28.1802	26.6104	28.7017	28.8877
PS417_RS07585	16.5259	12.7478	18.3452	16.3645	16.5713	18.4526
PS417_RS07590	47.3184	50.0288	49.4973	67.7907	62.2064	51.2658
PS417_RS07595	14.7448	13.3705	16.7913	14.4533	14.8961	15.7387
PS417_RS07600	92.5793	101.487	115.659	83.9313	100.425	104.46
PS417_RS07605	92.567	85.9785	82.8375	90.0849	90.9134	91.7814
PS417_RS07610	47.4515	54.9184	54.0755	57.8583	61.8108	55.1717
PS417_RS07615	179.094	265.885	205.618	234.072	219.292	252.402
PS417_RS07620	291.659	281.804	320.794	280.748	288.319	307.117
PS417_RS07625	322.315	374.557	488.533	535.17	435.617	306.443
PS417_RS07630	373.012	327.641	393.541	324.179	343.471	382.729
PS417_RS07635	336.481	339.767	372.944	347.158	355.891	370.528
PS417_RS07640	81.022	69.7887	85.4381	91.0873	88.409	86.1247
PS417_RS07645	48.0625	51.9044	35.1929	80.0912	56.4713	52.0719
PS417_RS07650	28.1405	23.6967	40.4808	35.2156	42.1882	36.3268
PS417_RS07655	29.0188	27.5726	30.8488	31.9818	36.9171	29.9272
PS417_RS07660	21.3572	18.2044	23.2065	21.7464	22.2819	18.6545
PS417_RS07665	547.642	524.008	645.742	611.544	658.869	685.407
PS417_RS07670	5.24095	2.70808	6.63643	5.27254	3.83026	5.08045
PS417_RS07675	17.0491	17.4659	15.1203	14.169	11.6127	12.0465
PS417_RS07680	82.7486	87.3793	86.1993	84.7508	80.9725	75.9506
PS417_RS07685	95.4956	94.0987	95.3577	80.7439	90.9889	88.3551
PS417_RS07690	194.385	189.186	173.435	183.138	172.803	174.686
PS417_RS07695	146.449	127.468	122.981	135.036	115.478	122.945
PS417_RS07700	131.103	127.787	126.606	111.167	112.391	125.317
PS417_RS07705	201.485	191.206	186.936	163.636	168.514	171.587
PS417_RS07710	86.5513	88.0484	84.5964	72.2999	69.0229	63.3629
PS417_RS07715	29.8565	28.3098	27.7611	23.6382	20.3066	23.2236
PS417_RS07720	46.2086	39.8689	41.4417	29.8726	31.8703	31.7119
PS417_RS07725	69.3631	72.57	70.1745	51.5521	48.877	54.5114
PS417_RS07730	46.7351	37.2796	33.6098	38.9396	33.6957	32.279
PS417_RS07735	64.7135	62.9308	64.3781	59.1251	55.6916	61.5833
PS417_RS07740	78.9814	75.6566	68.8742	66.1327	67.0175	67.9762
PS417_RS07745	18.9943	22.1723	17.9571	21.7539	18.4758	16.6186
PS417_RS07750	60.794	62.0757	52.7895	56.1352	52.8282	58.9514
PS417_RS07755	99.0988	101.101	95.2316	98.8954	98.3589	93.1365
PS417_RS07760	18.8648	14.8395	17.4046	16.6542	14.6433	15.6145
PS417_RS07765	7.6227	8.77844	9.054	7.64056	7.40823	7.69973
PS417_RS07770	99.2543	98.4495	102.133	105.801	107.687	114.251
PS417_RS07775	14.1193	14.2078	16.5667	12.3288	13.5756	13.8653
PS417_RS07780	72.7482	64.1138	70.9074	65.925	67.9566	71.2328
PS417_RS07785	92.5995	91.6825	101.388	94.4306	104.579	101.815
PS417_RS07790	144.511	158.765	136.769	99.4956	110.256	117.425
PS417_RS07795	4.72964	4.92911	5.63245	4.35084	6.68408	7.17386
PS417_RS07800	27.0266	22.1981	27.1624	23.7219	28.5852	28.5156
PS417_RS07805	880.951	722.491	1058.77	924.74	982.662	985.974
PS417_RS07810	18.3193	17.2972	18.2204	18.595	19.9953	18.8714
PS417_RS07815	119.879	129.571	122.117	125.416	117.277	132.549
PS417_RS07820	30.9572	33.9759	34.2209	32.9954	36.5321	43.2061
PS417_RS07825	21.6593	20.0459	28.7928	22.3369	24.5811	23.3439
PS417_RS07830	145.946	147.437	156.354	147.899	129.533	153.538
PS417_RS07835	8.15824	8.00943	11.0941	8.79667	10.2391	13.4792
PS417_RS07840	5.14226	6.25047	5.63518	5.88071	6.14654	4.77534
PS417_RS07850	17.9213	21.4332	20.1099	14.373	14.9659	11.2968
PS417_RS07855	45.6786	45.6995	43.6863	37.9527	53.4379	51.3744
PS417_RS07860	60.1257	63.0399	59.3464	54.5547	54.3423	54.7021
PS417_RS07870	813.341	601.048	561.8	604.447	657.473	766.252
PS417_RS07875	65.2139	60.4322	71.3686	67.0894	61.6113	59.2281
PS417_RS07880	43.7675	34.247	34.5762	33.2973	27.9103	29.7251
PS417_RS07885	63.541	63.3623	58.4908	56.2789	57.2538	60.2856
PS417_RS07890	40.2903	35.4733	36.4043	28.9785	32.7764	34.912
PS417_RS07895	186.276	179.624	167.27	191.716	178.258	196.62
PS417_RS07900	73.7637	75.9188	73.0808	73.2886	74.7434	77.6234
PS417_RS07905	8.59579	10.0523	7.14038	8.05414	9.99164	9.1759
PS417_RS07910	38.1885	42.8026	32.346	37.2753	32.7705	32.9769
PS417_RS07915	62.6288	57.552	54.1891	57.0793	56.717	57.1312
PS417_RS07920	39.1332	38.6227	36.3868	36.1271	32.2898	34.322
PS417_RS07925	184.073	173.797	158.372	171.224	172.21	172.822
PS417_RS07930	30.5041	28.1682	27.3305	23.6609	23.2329	23.182
PS417_RS07935	44.7403	45.393	38.7519	30.2382	32.4934	31.6461
PS417_RS07940	282.048	243.885	216.679	253.246	242.483	204.546
PS417_RS07945	440.09	429.475	413.492	721.998	600.968	491.078
PS417_RS07950	29.8759	28.4072	25.5919	21.9832	22.6146	23.8726
PS417_RS07955	30.7865	32.3621	35.7823	32.3117	27.2375	28.9748
PS417_RS07960	73.132	72.8211	68.8684	65.6459	66.7415	65.0454
PS417_RS07965	33.5655	22.2783	26.7042	23.1704	22.2186	25.6095
PS417_RS07970	94.7978	105.843	88.4689	93.3794	105.725	113.782
PS417_RS07975	105.236	103.878	99.3125	105.398	113.017	92.9465
PS417_RS07980	33.7503	30.6802	29.3269	25.3812	28.8019	31.9225
PS417_RS07985	43.5982	44.3651	43.9413	44.92	45.5492	35.5126
PS417_RS07990	8.28605	9.18943	8.98861	10.3784	8.03116	8.47854
PS417_RS07995	22.5618	17.3049	17.7005	18.6602	18.0743	23.68
PS417_RS08000	10.9413	13.9643	11.7313	13.4063	9.64166	11.2613
PS417_RS08005	84.1501	82.6152	77.64	95.4621	82.3096	58.3898
PS417_RS08010	21.9108	32.2667	28.6496	21.4777	29.2548	23.7386
PS417_RS08015	43.7953	40.7948	41.5343	37.2401	37.48	40.1599
PS417_RS08020	7425.17	8109.75	6884.06	9341.76	9049	9357.27
PS417_RS08025	726.548	675.237	620.641	646.527	651.835	697.646
PS417_RS08030	135.665	144.416	141.1	141.532	134.558	129.764
PS417_RS08035	240.697	195.603	187.932	213.361	218.964	243.308
PS417_RS08040	110.695	113.879	104.83	108.802	113.541	116.405
PS417_RS08045	103.83	104.132	105.771	88.7816	89.0655	96.7431
PS417_RS08050	77.7309	69.9259	74.328	62.9431	64.7975	67.8298
PS417_RS08055	95.3532	97.4735	98.3731	99.891	94.5226	94.2045
PS417_RS08065	28.9957	24.55	30.8525	24.5883	26.9383	25.8572
PS417_RS08070	128.513	123.04	105.544	118.685	122.522	133.48
PS417_RS08075	76.648	87.0208	88.2398	88.9841	82.7855	90.4647
PS417_RS08080	3.2541	3.35448	2.95008	1.8607	3.30204	3.11424
PS417_RS08085	5.56731	6.50685	5.685	3.7681	4.95555	4.59561
PS417_RS08090	6.52551	8.11487	8.64624	11.0873	6.97016	6.59854
PS417_RS08095	4.8623	5.01841	5.47743	4.03293	3.46241	2.56642
PS417_RS08100	36.8528	33.7766	38.6778	30.9637	37.2716	34.8865
PS417_RS08105	32.1527	30.8	33.9597	35.342	35.0104	32.2983
PS417_RS08110	0	0	15.4041	7.21746	0	15.9545
PS417_RS08115	71.0183	58.5219	59.8062	55.4151	62.8494	56.2487
PS417_RS08120	15.1305	14.453	24.3824	13.6288	20.9662	18.1649
PS417_RS08125	52.0698	53.3791	61.6884	34.8003	36.587	38.6062
PS417_RS08130	16.0334	14.5484	21.7692	16.1927	17.5584	16.9322
PS417_RS08135	47.895	41.1293	42.5915	45.9101	43.6168	48.3206
PS417_RS08140	13.0554	12.546	12.7895	13.6776	15.1993	12.7226
PS417_RS08145	11.1499	10.8853	11.2072	11.7843	13.706	13.8346
PS417_RS08150	14.2396	11.8291	16.423	14.6739	16.3799	21.7567
PS417_RS08155	15.1174	16.7636	16.9512	17.5904	21.3752	19.7956
PS417_RS08160	31.7731	31.4246	32.3745	32.4139	31.927	35.4436
PS417_RS08165	19.612	21.9171	24.4435	27.814	30.754	28.4815
PS417_RS08170	6.44699	5.79372	6.1731	6.20696	6.30349	5.75585
PS417_RS08175	13.2438	11.5195	17.9854	11.8432	13.6499	12.3348
PS417_RS08180	24.947	22.6829	24.3164	19.1046	23.5431	22.3442
PS417_RS08185	66.6689	62.2724	70.6173	64.0181	66.8544	64.5178
PS417_RS08190	28.2066	28.8302	32.4695	23.2303	28.8905	30.2806
PS417_RS08195	46.6677	40.4944	50.789	42.0486	47.8336	43.9215
PS417_RS08200	0	0	0	6.07735	0	0
PS417_RS08205	212.168	205.024	220.775	225.72	213.055	227.459
PS417_RS08210	40.5313	44.4107	47.3188	33.877	35.3689	41.56
PS417_RS08215	14.2651	12.6044	17.5084	13.2373	15.0339	16.1763
PS417_RS08220	31.9569	30.325	45.0115	29.8018	30.2956	35.3594
PS417_RS08225	48.6045	51.2967	54.4602	47.3688	43.0307	46.0767
PS417_RS08230	115.577	135.539	125.082	134.112	131.407	141.356
PS417_RS08235	56.1364	50.2795	54.3849	60.4447	62.8212	61.0064
PS417_RS08240	169.667	157.988	165.746	205.272	198.775	210.518
PS417_RS08245	29.5789	30.7849	35.3368	32.7967	27.2782	31.1708
PS417_RS08250	134.35	146.244	149.468	121.278	134.586	126.437
PS417_RS08255	61.8794	53.9221	56.7004	43.0236	47.1382	35.8594
PS417_RS08260	6.53499	6.22137	9.11453	8.34696	8.24943	7.72379
PS417_RS08265	4.40333	4.53561	5.96525	3.82097	4.00943	3.98858
PS417_RS08270	8.32339	14.0338	10.2209	9.57779	10.8233	6.66528
PS417_RS08275	9.79133	8.48182	11.5676	7.90405	11.4428	7.86249
PS417_RS08280	18.6113	16.6477	19.7928	17.5339	18.6646	18.0355
PS417_RS08285	30.678	27.7474	34.5487	29.2399	31.0255	30.55
PS417_RS08290	24.308	22.6217	24.3678	22.0901	25.153	22.4952
PS417_RS08295	38.2688	34.3852	41.3286	37.3252	37.8183	40.117
PS417_RS08300	31.8902	33.2253	30.8624	34.6622	34.7583	32.6702
PS417_RS08305	8.95021	9.08995	14.0435	8.16823	8.07662	6.85466
PS417_RS08310	133.796	143.049	118.776	123.368	100.082	83.8775
PS417_RS08315	39.9215	36.4108	44.1314	33.1791	37.7115	38.8651
PS417_RS08320	157.781	153.538	157.048	181.688	164.572	174.457
PS417_RS08325	1448.54	1491.01	1323.75	1376.41	1383.26	1440.08
PS417_RS08330	607.638	575.915	623.869	624.702	623.512	635.239
PS417_RS08335	139.327	182.381	162.889	174.064	178.002	156.87
PS417_RS08340	15.2872	10.5058	14.392	13.4865	10.6137	11.5937
PS417_RS08345	0.654291	0.642356	2.05326	4.4895	1.39775	0
PS417_RS08350	11.2456	10.9778	14.9717	9.89594	11.9437	12.3222
PS417_RS08355	7.99867	8.53988	13.4133	9.8497	10.7063	10.8053
PS417_RS08360	11.0522	12.1527	10.6362	11.7004	8.49982	17.2428
PS417_RS08365	137.712	128.802	140.315	124.273	134.52	131.661
PS417_RS08370	15.6531	15.5342	18.5482	16.4248	17.6259	18.2457
PS417_RS08375	165.999	146.64	153.342	160	164.724	173.839
PS417_RS08380	7.84591	7.46082	9.19548	7.28815	7.94176	9.03447
PS417_RS08385	47.7851	48.7178	46.1403	43.2374	40.244	37.8329
PS417_RS08390	414.836	300.857	400.954	477.145	454.681	443.037
PS417_RS08395	12.7568	8.8956	15.8384	9.34923	13.4987	11.7543
PS417_RS08400	14.5464	14.4268	21.2716	21.3883	17.9158	18.4937
PS417_RS08405	3.34641	4.33669	17.3625	23.4867	24.7351	21.4634
PS417_RS08410	37.8108	31.9564	50.1276	37.7885	40.2994	40.8759
PS417_RS08415	117.503	107.737	102.338	98.4362	92.3355	108.238
PS417_RS08420	50.2028	53.0783	48.6191	51.3735	53.6236	54.3907
PS417_RS08425	8.81422	7.77044	8.15381	8.22856	8.58222	9.93928
PS417_RS08435	531.513	487.893	582.909	650.199	647.929	704.115
PS417_RS08440	415.843	413.59	487.149	522.313	536.284	579.435
PS417_RS08445	191.676	173.411	204.082	201.042	225.422	221.913
PS417_RS08450	183.619	179.671	209.376	193.513	207.366	209.672
PS417_RS08455	283.75	297.355	297.511	330.662	326.782	325.747
PS417_RS08460	516.72	525.055	496.398	599.676	594.926	613.331
PS417_RS08465	87.828	81.1733	84.382	81.1567	82.2205	80.73
PS417_RS08470	26840	26787.9	25583.8	27453.9	26494.7	28668.6
PS417_RS08475	1577.08	1359.2	1378.41	1620.27	1556.95	1586.22
PS417_RS08480	1082.6	1052.74	1021.95	1023.48	1031.06	1049.98
PS417_RS08485	2938.75	3304.55	3025.06	3744.62	3599.54	3581.78
PS417_RS08490	4077.63	3391.21	3321.7	4250.63	4080.93	4187.23
PS417_RS08495	570.508	538.982	604.896	565.516	576.07	573.981
PS417_RS08500	70.0795	66.344	77.1069	92.5948	97.3629	86.8596
PS417_RS08505	50.4048	46.35	69.0664	67.4432	69.7836	74.4677
PS417_RS08510	524.432	476.864	457.803	529.977	588.175	563.445
PS417_RS08515	147.578	130.758	178.09	166.682	179.363	190.902
PS417_RS08520	226.531	215.358	234.67	249.395	264.206	273.922
PS417_RS08525	110.108	100.014	110.039	126.062	127.952	132.6
PS417_RS08535	43.9887	43.1863	61.3522	57.4922	60.5598	51.5415
PS417_RS08540	645.119	714.396	650.038	645.104	614.781	622.748
PS417_RS08545	87.7051	92.0746	97.3157	61.2876	62.0136	60.0443
PS417_RS08550	136.124	151.24	138.29	91.1518	91.5478	60.6911
PS417_RS08555	115.497	96.0983	159.552	137.767	143.26	151.566
PS417_RS08560	181.717	183.986	177.62	189.806	213.77	218.882
PS417_RS08565	154.12	132.017	159.216	158.257	160.991	166.631
PS417_RS08570	216.171	179.394	221.991	220.243	227.654	233.546
PS417_RS08575	84.4569	92.0929	112.789	97.5125	110.18	128.031
PS417_RS08580	64.6788	50.976	56.5116	60.4582	61.0714	65.5219
PS417_RS08585	120.924	131.156	124.083	143.37	137.775	117.287
PS417_RS08590	37.0616	37.7535	33.9586	38.5142	39.2894	41.5119
PS417_RS08595	23.4547	23.9685	24.4435	28.0337	26.2637	28.4342
PS417_RS08600	21.3672	20.9774	32.2849	34.908	30.4309	18.0053
PS417_RS08605	8.98322	4.40968	0	4.40282	9.59533	0
PS417_RS08610	109.74	115.93	120.952	137.173	134.409	127.476
PS417_RS08615	331.169	319.957	350.091	383.997	398.118	383.603
PS417_RS08620	327.532	317.258	376.565	406.403	400.752	432.44
PS417_RS08630	683.438	606.907	637.547	648.607	660.306	657.498
PS417_RS08635	425.844	431.413	404.416	445.145	455.897	411.657
PS417_RS08640	592.208	547.194	686.633	592.314	641.171	637.862
PS417_RS08645	233.474	209.768	272.22	256.992	248.913	279.085
PS417_RS08655	182.803	156.161	192.834	166.39	168.633	194.837
PS417_RS08660	213.199	197.742	255.207	258.853	253.342	287.153
PS417_RS08665	212.09	192.571	248.682	226.513	227.875	245.552
PS417_RS08670	1772.81	1638.4	1641.76	1810.87	1822.86	1643.64
PS417_RS08675	702.351	695.748	601.071	764.091	706.53	588.748
PS417_RS08680	24.9211	19.5732	28.6754	22.6518	25.1672	25.0363
PS417_RS08685	18.6281	18.985	25.0533	18.2599	17.6235	19.0288
PS417_RS08690	14.3008	14.6201	13.8466	15.0608	12.7504	11.3962
PS417_RS08695	254.923	267.433	284.599	271.219	271.237	284.406
PS417_RS08700	1012.95	929.652	1032.66	1100.51	1102.72	1090.36
PS417_RS08705	190.073	158.608	291.131	206.885	243.83	270.054
PS417_RS08710	164.522	166.189	201.941	207.88	197.064	190.611
PS417_RS08715	52.0675	52.9851	56.952	48.0086	50.0284	57.6989
PS417_RS08720	22.9584	21.0148	26.5542	23.1231	23.1748	21.5607
PS417_RS08725	75.2493	75.3029	63.8223	62.37	56.481	27.8575
PS417_RS08730	58.6747	56.7671	57.7188	52.8334	47.9155	49.063
PS417_RS08735	37.2595	33.7486	38.9148	29.0601	32.2823	30.4945
PS417_RS08740	48.0525	43.8403	48.9958	34.8512	37.9767	37.2053
PS417_RS08745	42.8602	38.7751	43.4259	30.3934	34.5014	33.3686
PS417_RS08750	51.3811	45.7206	52.1366	42.82	46.6601	44.6173
PS417_RS08755	68.4788	65.3244	63.2217	54.0806	59.6709	60.5245
PS417_RS08760	16.9133	8.6436	13.572	14.7621	14.1062	15.8141
PS417_RS08765	2.95258	2.31898	2.77968	2.02595	1.89226	1.91933
PS417_RS08770	5.50702	5.43822	6.30023	6.20093	6.54351	7.01439
PS417_RS08775	43.4154	42.0484	37.8228	39.7499	42.2022	38.7158
PS417_RS08780	58.8339	62.1819	65.1899	53.399	52.9121	62.7975
PS417_RS08785	30.6855	35.0443	41.5315	36.4631	35.8534	37.7233
PS417_RS08790	15.9935	14.8616	20.5907	16.8833	16.512	17.3277
PS417_RS08795	96.7183	98.2858	121.761	107.115	113.821	119.677
PS417_RS08800	59.2296	52.9344	65.7626	62.4097	67.1516	65.8261
PS417_RS08805	5.12054	4.60821	4.61238	5.01932	5.62138	4.31487
PS417_RS08810	10.4626	7.72063	11.159	11.9316	11.5408	11.4836
PS417_RS08815	79.2253	118.011	65.7271	109.794	96.296	124.312
PS417_RS08820	53.5743	50.0792	55.8922	43.9257	43.5275	42.9152
PS417_RS08825	18.3364	17.8795	19.4417	13.2054	16.5658	15.5415
PS417_RS08830	43.8543	43.2015	57.9497	49.16	54.9299	54.1725
PS417_RS08835	17.4053	20.5789	20.3603	16.8778	17.192	18.6545
PS417_RS08840	192.198	212.994	205.618	211.235	209.961	217.697
PS417_RS08845	148.121	153.789	152.712	130.308	137.584	141.717
PS417_RS08850	27.4644	28.4532	28.5703	27.3678	26.5806	30.2487
PS417_RS08855	12.0959	12.0932	12.1886	12.7271	10.9051	11.4218
PS417_RS08860	10.3217	8.7594	11.895	8.05984	8.12862	8.43444
PS417_RS08865	37.4796	35.1545	38.1852	19.94	21.4306	22.4919
PS417_RS08870	24.4362	24.9696	29.6601	23.604	24.4271	29.1761
PS417_RS08875	59.9866	54.743	65.7737	61.272	59.2428	65.2317
PS417_RS08880	208.086	201.658	205.045	163.494	177.583	186.515
PS417_RS08885	154.953	136.712	173.251	145.553	146.549	166.545
PS417_RS08890	232.975	270.519	268.262	243.038	240.858	259.957
PS417_RS08895	133.465	135.993	148.424	141.398	131.639	137.782
PS417_RS08900	102.893	127.953	126.949	163.443	141.466	134.343
PS417_RS08905	9.45278	8.87474	9.35215	8.73135	8.82596	7.87795
PS417_RS08910	16.2824	15.6179	18.7941	16.5109	17.192	13.9909
PS417_RS08915	26.2885	22.6615	25.934	22.6961	23.2857	27.0921
PS417_RS08920	9.82841	7.58146	8.44508	8.6019	7.87359	11.7892
PS417_RS08925	23.7417	23.4745	27.3979	24.846	22.9228	23.4338
PS417_RS08930	83.6083	84.667	70.9406	76.2009	73.5202	59.4382
PS417_RS08935	29.1759	27.4934	25.6167	26.3021	23.7798	25.8972
PS417_RS08940	693.839	650.87	757.615	779.199	816.019	854.34
PS417_RS08945	847.037	818.904	850.209	744.646	740.5	566.799
PS417_RS08950	1091.38	788.466	1000.68	942.979	934.458	740.83
PS417_RS08955	481.736	479.911	424.3	354.044	370.141	332.412
PS417_RS08960	51.6173	48.8246	56.0816	47.2393	48.3371	45.9643
PS417_RS08965	12.3021	12.0777	16.6815	10.7191	11.9237	12.8347
PS417_RS08970	28.156	22.3772	37.8674	35.4849	30.0745	27.5995
PS417_RS08975	94.9306	87.6685	124.618	104.916	110.313	94.9382
PS417_RS08980	17.7796	15.0904	16.5585	15.5167	16.4182	13.049
PS417_RS08985	665.052	638.262	735.215	656.653	681.058	731.753
PS417_RS08990	6.42301	5.67527	10.5261	7.03059	7.66109	7.88667
PS417_RS08995	31.3224	26.7049	41.9618	26.8429	27.685	29.1725
PS417_RS09000	4.6614	3.99392	4.78738	4.4031	3.98322	4.31567
PS417_RS09005	8.37571	10.1577	12.8844	9.659	11.5777	11.4765
PS417_RS09010	44.9148	31.6583	38.5501	29.3513	29.5233	24.9547
PS417_RS09015	102.229	140.51	131.532	49.1021	62.2412	54.271
PS417_RS09020	56.1151	57.5576	59.0143	66.2335	69.3294	67.5998
PS417_RS09025	54.9543	54.965	59.9136	59.6847	62.2814	70.44
PS417_RS09030	33.5029	33.1336	39.9416	33.0821	35.7857	26.4226
PS417_RS09035	6404.51	7513.16	5405.9	5626.11	5738.15	4884.95
PS417_RS09040	25.9777	26.3114	32.1104	22.5782	24.1868	25.7524
PS417_RS09045	122.481	125.062	117.305	107.326	105.058	116.183
PS417_RS09050	81.4513	54.9763	74.5515	37.4256	73.4074	55.1537
PS417_RS09055	5.3916	6.43333	8.6767	7.64295	7.17658	6.65017
PS417_RS09060	5.96747	6.80019	6.91107	6.52847	8.76439	6.34983
PS417_RS09065	5.0402	4.54016	5.87017	7.33445	5.27264	4.61623
PS417_RS09070	4.81096	4.05483	5.31735	3.69261	4.26616	5.35981
PS417_RS09075	19.5928	20.9464	19.5374	18.8777	18.5963	18.6907
PS417_RS09080	173.488	169.719	184.826	174.164	180.179	185.091
PS417_RS09085	94.6433	89.7409	98.0468	99.7649	98.8773	108.38
PS417_RS09090	8.20022	7.83878	11.8509	7.61506	9.33523	6.78011
PS417_RS09095	82.8225	81.1083	100.726	96.3526	96.2133	93.6232
PS417_RS09100	110.652	121.063	140.645	109.209	106.833	113.025
PS417_RS09105	80.0645	92.1273	92.7566	76.794	76.3244	64.3581
PS417_RS09110	28.5301	27.4639	29.2316	27.8801	29.0677	29.008
PS417_RS09115	34.6317	35.4576	35.3148	32.8082	33.6475	32.6951
PS417_RS09120	11.543	10.0916	11.1996	9.98477	10.503	10.9352
PS417_RS09125	14.937	15.3686	15.6614	13.8874	13.9745	14.9703
PS417_RS09130	12.1708	13.7123	12.2711	13.0801	11.6688	11.9946
PS417_RS09135	35.9948	42.903	39.9551	37.4413	35.8608	42.0982
PS417_RS09140	26.2016	22.6001	29.7573	24.5829	34.1841	29.4012
PS417_RS09145	104.782	102.17	103.9	101.462	108.437	109.988
PS417_RS09150	129.29	138.671	135.622	121.317	123.09	127.004
PS417_RS09155	534.193	538.187	558.222	536.151	537.797	530.771
PS417_RS09160	100.098	94.9637	112.229	123.558	115.079	129.14
PS417_RS09170	10.4283	8.28253	11.1537	10.2222	7.38424	11.6791
PS417_RS09180	115.629	117.673	104.728	96.7565	100.915	111.525
PS417_RS09185	31.0458	23.9482	18.5573	21.7372	28.424	24.0255
PS417_RS09195	30.5696	28.1496	34.7246	30.0368	33.5098	29.5627
PS417_RS09200	39.35	41.2078	34.3823	34.9419	34.7789	33.7717
PS417_RS09205	15.7731	10.3236	11.6107	13.7434	9.35993	11.3926
PS417_RS09210	6.066	7.49552	5.7983	6.66372	8.15503	7.25189
PS417_RS09215	60.5534	71.0298	52.6476	57.8147	52.0796	51.1206
PS417_RS09220	3.38214	2.94313	5.0656	3.16459	3.44839	4.33052
PS417_RS09225	8.87705	8.01023	8.73958	5.50247	7.25089	5.72812
PS417_RS09230	147.215	163.06	134.58	194.874	180.431	193.236
PS417_RS09235	6.51865	6.77183	7.53241	7.5786	7.52958	6.48759
PS417_RS09240	1.78679	1.7542	2.88856	2.14953	2.68931	2.63979
PS417_RS09245	2.10158	2.06324	2.19835	2.74671	2.43184	4.55378
PS417_RS09250	2.46062	2.53077	3.18676	2.75655	2.00251	3.17368
PS417_RS09255	37.6781	40.2026	41.3011	41.4671	43.6194	42.1657
PS417_RS09260	58.0263	50.1444	65.4323	57.8299	57.1461	57.088
PS417_RS09265	2.24732	1.73354	3.27433	2.59627	1.80034	3.65219
PS417_RS09270	4.11676	4.98473	4.44987	3.22831	3.81098	3.41948
PS417_RS09275	16.7125	13.5542	20.5224	15.8282	16.299	18.3691
PS417_RS09280	5.69986	7.28767	6.23963	6.23686	6.93777	5.60089
PS417_RS09285	3.07725	3.42393	3.21894	2.61423	2.77563	2.22263
PS417_RS09290	14.3126	7.52761	15.239	11.2739	11.7389	9.69161
PS417_RS09295	5.24521	5.62634	7.11242	3.71332	3.42382	4.52516
PS417_RS09300	33.7236	38.5831	33.0543	43.9892	36.3052	39.7014
PS417_RS09305	4.89785	4.96116	4.79809	3.65793	5.14855	2.52687
PS417_RS09310	3.62762	3.56145	4.13963	5.81877	3.1703	5.71671
PS417_RS09315	4.38141	3.58458	4.20123	2.1474	2.72998	3.56018
PS417_RS09320	28.8782	23.9021	34.3973	27.1709	20.9392	25.8062
PS417_RS09325	3.84439	2.73939	3.89169	3.03903	3.51027	2.88869
PS417_RS09330	5.94589	5.95657	10.9162	7.4936	5.31414	6.8363
PS417_RS09335	12.2938	11.8155	12.7246	9.38695	11.8875	11.0761
PS417_RS09340	3.68269	3.46487	5.13635	4.51236	4.42533	4.32239
PS417_RS09345	3.4364	3.54241	4.67302	4.37902	4.5882	2.97845
PS417_RS09350	5.79924	5.27482	6.06627	4.17986	5.46565	6.28302
PS417_RS09355	3.60707	3.07937	5.24961	3.99695	4.94171	3.48319
PS417_RS09360	2.70741	3.54403	2.24206	2.87505	2.28942	2.68883
PS417_RS09365	246.956	229.484	251.647	183.387	180.92	182.486
PS417_RS09370	293.671	278.58	255.333	219.209	224.445	233.523
PS417_RS09375	17.4247	19.2645	22.0039	18.0036	16.7676	16.8374
PS417_RS09380	14.6458	10.5013	15.3202	11.6141	15.468	17.2939
PS417_RS09385	42.671	41.8927	46.4957	37.4705	38.9318	37.5624
PS417_RS09390	24.7312	24.493	27.9123	22.5411	24.7943	19.5081
PS417_RS09395	179.315	209.441	176.215	202.198	190.954	168.2
PS417_RS09400	8.39968	7.81244	8.32401	4.3335	7.5554	7.66348
PS417_RS09405	37.1756	26.8433	33.117	32.2089	29.2052	29.623
PS417_RS09410	41.8156	48.5993	45.6708	49.7293	39.4102	46.6363
PS417_RS09415	183.709	173.28	156.543	151.08	150.024	163.482
PS417_RS09420	130.794	129.66	158.704	139.019	139.556	154.251
PS417_RS09425	5.26453	5.27292	5.45132	4.06582	5.33926	4.43621
PS417_RS09430	44.6107	35.8339	42.7762	53.9986	43.6797	43.5722
PS417_RS09435	18.1535	15.3835	12.1932	14.985	15.1042	14.6992
PS417_RS09440	17.1847	17.8085	18.6417	19.6525	19.0355	15.1704
PS417_RS09445	122.871	113.688	134.125	117.07	107.362	106.207
PS417_RS09450	29.1871	28.5015	37.3883	38.4019	43.1795	44.3045
PS417_RS09455	13.722	13.089	16.4743	11.7694	10.5764	11.0656
PS417_RS09460	4.98697	5.87521	5.73826	5.86607	6.92482	2.1612
PS417_RS09465	14.0205	12.7988	13.6369	15.6723	13.7936	15.8564
PS417_RS09470	7.18124	8.81281	5.63393	7.03929	7.03136	8.21254
PS417_RS09475	8.15234	6.45454	9.0779	5.67117	7.86515	8.83241
PS417_RS09480	17.8353	20.0253	17.7289	20.8634	21.2609	14.6258
PS417_RS09485	14.5861	12.6835	14.1679	17.668	19.5863	17.9476
PS417_RS09490	8.87024	8.70844	11.5983	10.8686	11.8433	7.20765
PS417_RS09495	13.8883	11.9035	13.6054	13.3976	12.9508	11.7031
PS417_RS09500	19.9397	13.9354	21.2113	16.2327	18.4104	16.1107
PS417_RS09505	10.448	10.2574	13.9845	10.6819	7.67994	11.3196
PS417_RS09510	54.6382	59.0057	48.5809	69.6255	58.3612	44.3971
PS417_RS09515	7.93246	6.1765	6.29482	7.77565	5.84343	6.51973
PS417_RS09520	1.30049	0.567452	1.81383	1.983	1.23476	1.40898
PS417_RS09525	1.11619	0.896589	0.849154	0.49733	0.86709	0.769557
PS417_RS09530	3.02166	2.76878	3.05544	2.36955	1.82895	3.60111
PS417_RS09535	33.5908	29.3384	42.6586	32.8167	31.3198	40.7748
PS417_RS09540	155.923	141.396	154.409	125.902	133.057	128.002
PS417_RS09545	236.187	215.369	250.26	230.019	229.42	226.905
PS417_RS09550	9.94699	7.86669	10.8386	8.53157	9.88695	10.7768
PS417_RS09555	26.3359	18.1463	29.4441	23.0917	26.9691	26.0461
PS417_RS09560	160.224	172.648	171.689	157.057	158.619	122.783
PS417_RS09565	15.4886	13.9992	27.6888	17.753	19.9578	21.3976
PS417_RS09570	50.0981	47.7702	52.9228	45.4015	44.3768	47.0598
PS417_RS09575	65.1486	55.136	67.6817	60.0491	59.5106	65.5417
PS417_RS09610	33.0983	28.0207	45.1596	34.5599	37.6593	37.9382
PS417_RS09615	14.5541	16.1854	18.4577	18.559	18.0222	22.4662
PS417_RS09620	50.9432	38.1059	48.9388	44.8407	54.4145	49.1855
PS417_RS09625	9.55399	6.6998	10.4332	7.92434	9.30786	8.75853
PS417_RS09630	2.54181	2.49544	2.65885	3.37094	2.15603	2.51086
PS417_RS09635	8.72197	9.82625	7.17921	6.30705	5.34541	3.40804
PS417_RS09640	17.1824	17.4408	17.7197	16.6049	17.1089	16.6701
PS417_RS09645	135.087	133.945	141.252	135.704	132.449	137.547
PS417_RS09650	23.5195	25.5272	30.5367	25.3716	27.2682	23.3047
PS417_RS09655	101.227	89.4428	107.011	101.263	107.91	103.353
PS417_RS09660	109.66	88.576	94.9515	87.18	104.596	102.119
PS417_RS09665	31.7898	33.3378	50.4849	50.5664	49.6991	57.7681
PS417_RS09670	69.2039	63.4	81.0037	67.5638	72.2394	73.5736
PS417_RS09675	62.9057	57.9807	68.2359	56.838	57.9209	64.1785
PS417_RS09680	47.0372	45.6848	56.5783	37.2216	43.3569	45.1775
PS417_RS09685	153.12	143.463	191.633	154.436	161.262	166.793
PS417_RS09690	13.1956	16.2898	12.1632	11.0137	10.6059	12.1731
PS417_RS09695	46.5466	41.4423	53.8152	46.9196	48.7119	51.0421
PS417_RS09700	81.22	71.9537	94.4393	91.1625	98.491	89.7136
PS417_RS09705	30.1629	27.6578	35.1004	30.145	33.5573	30.362
PS417_RS09710	41.0695	35.648	53.1014	38.357	44.4328	41.249
PS417_RS09715	73.585	92.5959	73.1603	49.799	61.3219	54.5476
PS417_RS09720	121.272	114.452	116.644	128.627	123.118	128.337
PS417_RS09725	63.1362	58.7347	67.648	65.0538	68.3869	68.3155
PS417_RS09730	42.1937	40.8566	48.2176	39.9432	40.5928	41.33
PS417_RS09750	55.1775	48.8428	57.0086	50.2446	55.3141	56.7588
PS417_RS09760	3017.7	3072.87	2744.18	3061.38	3044.29	3003.27
PS417_RS09765	3.78933	4.34024	5.6154	4.7978	4.72212	5.64498
PS417_RS09770	14.0298	12.0655	11.7179	13.5393	14.0565	12.8436
PS417_RS09775	31.0161	29.1815	35.1479	32.3936	30.1715	31.2032
PS417_RS09780	368.808	335.26	285.77	366.873	288.888	278.222
PS417_RS09785	21.2291	19.439	20.9966	18.6751	16.6433	19.5353
PS417_RS09790	31.1238	35.9882	38.5257	36.2713	33.2446	35.9681
PS417_RS09795	5.16112	5.06698	3.59918	5.0591	7.3504	7.45555
PS417_RS09800	5.14739	3.08825	6.58095	4.90549	4.73451	5.11206
PS417_RS09805	11.0984	9.55488	14.1099	9.03792	9.84844	12.2092
PS417_RS09810	249.663	254.407	215.231	226.163	236.33	233.181
PS417_RS09815	7.78011	9.54774	8.13835	7.62631	8.31024	6.32184
PS417_RS09820	273.885	129.067	257.847	193.299	228.187	243.321
PS417_RS09825	31.833	29.8099	29.2005	23.5228	29.2941	28.652
PS417_RS09830	16.324	13.9003	18.6438	14.2052	14.4116	16.0615
PS417_RS09835	79.8584	67.8476	80.3226	64.7313	57.4134	44.9239
PS417_RS09840	35.9309	34.5537	38.4505	39.6344	36.3179	36.8375
PS417_RS09845	1658.71	1662.56	1411.61	280.382	299.534	293.298
PS417_RS09850	183.552	165.804	176.661	28.3996	29.786	30.4737
PS417_RS09855	119.267	127.193	129.701	25.3167	25.4564	21.7257
PS417_RS09860	216.575	225.78	208.793	34.2472	41.4533	42.0463
PS417_RS09865	264.81	255.066	252.135	44.4891	49.208	48.926
PS417_RS09870	294.193	296.232	264.963	63.046	66.1556	64.5211
PS417_RS09875	706.319	725.456	700.086	125.374	123.882	124.8
PS417_RS09880	287.551	314.467	357.903	331.817	353.799	248.442
PS417_RS09885	40.8932	44.527	46.6649	46.6442	45.268	49.9433
PS417_RS09890	63.2298	49.9311	69.017	63.3273	71.2089	72.9721
PS417_RS09895	1910.94	1990.43	1873.28	2336.99	2266.65	2346.39
PS417_RS09900	570.389	529.529	538.389	550.821	537.712	656.165
PS417_RS09905	102.186	96.4559	111.903	87.424	97.2404	103.566
PS417_RS09910	1281.97	1392.81	1367.56	1456.93	1428.26	1436.52
PS417_RS09915	2574.52	2065.07	2120.07	2045.75	1825.5	1667.64
PS417_RS09920	1143.46	1051.96	939.451	1091.93	993.574	1101.44
PS417_RS09925	26.4956	29.0552	30.2257	26.2659	27.5534	25.1312
PS417_RS09930	41.606	38.4161	45.8764	38.6506	43.6797	45.4426
PS417_RS09935	2872.75	3229.54	2633.2	2777.42	2740.06	2559.44
PS417_RS09940	522.294	662.684	543.095	584.021	567.836	520.999
PS417_RS09950	14.8396	14.2378	14.6409	12.2321	12.2483	13.337
PS417_RS09955	15.3651	13.6643	15.1356	14.7237	12.1435	15.4525
PS417_RS09960	1.7419	1.95443	1.12797	1.87008	1.5062	1.97708
PS417_RS09965	2.14494	2.26991	2.65166	1.66565	2.17208	2.41441
PS417_RS09970	7.52216	6.04223	7.01014	6.63612	6.57386	7.77922
PS417_RS09975	12.8452	12.132	16.158	14.0257	16.3256	16.9115
PS417_RS09980	24.6719	24.4126	27.8401	25.5172	26.0418	26.9405
PS417_RS09985	16.7029	14.1364	15.3633	12.9852	12.9193	6.24007
PS417_RS09990	72.2298	72.2214	72.0685	83.8732	70.0299	74.1619
PS417_RS09995	15.0868	13.698	16.2561	12.3979	12.7828	13.9489
PS417_RS10000	7.8497	9.76158	8.52395	6.44875	5.82928	7.28959
PS417_RS10005	13.9522	12.3355	13.869	12.0141	9.46873	12.3602
PS417_RS10010	11.4571	13.4978	14.1973	11.5762	13.744	9.93032
PS417_RS10015	21.9477	19.5146	14.728	13.3954	15.7026	15.7029
PS417_RS10020	10.1301	8.29791	9.62138	6.82295	8.62972	9.76315
PS417_RS10025	9.42747	7.69289	6.78783	9.1211	8.76209	9.55067
PS417_RS10030	8.17864	6.90906	6.16772	7.17798	8.43119	7.72753
PS417_RS10035	635.87	572.521	599.098	567.606	567.184	587.441
PS417_RS10040	52.7522	56.1058	54.9674	52.2105	52.9616	54.273
PS417_RS10045	32.7784	28.7304	35.424	30.001	29.4838	31.2901
PS417_RS10050	19.7546	13.9589	21.9804	20.5974	19.7566	21.5388
PS417_RS10055	14.2335	13.863	16.7796	18.1046	15.5051	17.1955
PS417_RS10060	18.4679	17.4835	22.768	20.9476	19.4445	19.8656
PS417_RS10065	30.4351	32.2162	34.3257	35.4809	35.9872	37.4519
PS417_RS10070	10.8874	13.3288	14.2702	14.4653	12.1196	11.8666
PS417_RS10075	12.9793	11.5173	12.0104	11.1732	13.2416	11.7184
PS417_RS10080	36.67	33.4729	38.3585	29.9879	34.1075	31.6939
PS417_RS10085	19.6139	19.2562	28.2594	14.8731	15.8116	20.8492
PS417_RS10090	24.6052	27.2185	32.6259	25.8174	27.7625	31.5388
PS417_RS10095	13.4299	12.7034	12.4698	10.7608	11.1214	10.6265
PS417_RS10100	2.02358	1.32445	1.58757	3.47126	3.60245	1.82699
PS417_RS10105	6.55799	8.73249	8.0427	7.53669	7.32691	6.69672
PS417_RS10110	32.7821	33.8431	34.2916	34.1218	38.2648	32.5876
PS417_RS10115	177.494	152.901	189.125	98.9328	94.4224	101.052
PS417_RS10120	267.285	234.016	254.828	132.385	129.458	100.851
PS417_RS10125	109.945	93.2139	103.906	57.5613	54.7129	36.4861
PS417_RS10130	90.0917	70.6205	100.866	50.6407	47.6642	46.5159
PS417_RS10135	125.981	108.443	141.355	64.7262	73.81	74.4266
PS417_RS10140	11.1188	10.4031	11.3575	7.46105	7.77147	8.00392
PS417_RS10150	1.34415	0.20302	1.29789	0.810818	0.883533	1.12022
PS417_RS10160	2.0688	1.89565	3.17395	1.35193	2.06245	1.7931
PS417_RS10165	2.41032	2.68903	2.75051	2.73855	2.69158	2.78943
PS417_RS10170	2.78631	3.13776	3.42895	3.13288	3.41384	3.01874
[truncated: 3,547 more rows]

## Sheet: Supplemental Dataset 3
Up-regulated by F6'H1-dependent root exudates					Down-regulated by F6'H1-dependent root exudates
Locus_tag	log2-fold change	P-value	FDR		Locus_tag	log2-fold change	P-value	FDR
PS417_RS09850	2.5316	1.85e-175	3.91e-172		PS417_RS21035	-1.70694	0.00047989	0.00749736
PS417_RS16510	2.5045	2.89e-102	1.75e-99		PS417_RS17460	-1.59446	2.39e-06	6.2e-05
PS417_RS09875	2.47515	9.27e-187	3.92e-183		PS417_RS00485	-1.51408	0.00225172	0.0263713
PS417_RS09860	2.43614	1.77e-115	1.25e-112		PS417_RS02505	-1.50753	0.00336092	0.0360001
PS417_RS09845	2.40777	8.89e-126	7.52e-123		PS417_RS12740	-1.42319	3.35e-14	3.22e-12
PS417_RS09865	2.40184	1.75e-136	1.85e-133		PS417_RS03455	-1.39044	8.02e-06	0.000186951
PS417_RS16515	2.38145	1.65e-163	2.33e-160		PS417_RS00115	-1.36561	0.00129084	0.016702
PS417_RS09855	2.33543	4.1e-97	2.17e-94		PS417_RS00110	-1.31846	0.00452315	0.0445057
PS417_RS09870	2.10957	1.53e-59	6.46e-57		PS417_RS20850	-1.16827	0.000372928	0.00621203
PS417_RS07395	1.98325	7.68e-34	2.95e-31		PS417_RS05740	-1.13099	5.5e-25	1.16e-22
PS417_RS17080	1.86037	1.34e-70	6.29e-68		PS417_RS06405	-1.12652	0.00427977	0.0427068
PS417_RS07390	1.60855	1.04e-24	2.1e-22		PS417_RS14455	-1.03631	3.04e-06	7.57e-05
PS417_RS07385	1.56043	2.35e-18	3.32e-16		PS417_RS11630	-0.97778	8.32e-05	0.00162934
PS417_RS13405	1.53805	2.15e-29	6.51e-27		PS417_RS17470	-0.942268	3.19e-29	9e-27
PS417_RS10550	1.19648	3.84e-13	3.01e-11		PS417_RS24425	-0.929184	1.26e-12	9.04e-11
PS417_RS25050	1.15661	9.03e-20	1.36e-17		PS417_RS17475	-0.927735	4.5e-24	7.94e-22
PS417_RS09015	1.14227	1.62e-07	5.57e-06		PS417_RS17480	-0.921441	4.39e-05	0.000901795
PS417_RS01155	1.13528	1.58e-14	1.59e-12		PS417_RS04145	-0.857703	1.38e-17	1.77e-15
PS417_RS01140	1.09923	5.22e-12	3.45e-10		PS417_RS13830	-0.820905	5.53e-06	0.000133747
PS417_RS07400	1.08146	1.2e-11	7.35e-10		PS417_RS00340	-0.760993	5.01e-14	4.61e-12
PS417_RS13400	1.07684	5.18e-12	3.45e-10		PS417_RS00345	-0.754097	1.4e-11	8.47e-10
PS417_RS10555	1.03268	1.92e-15	2.03e-13		PS417_RS27140	-0.729629	0.000624972	0.00936325
PS417_RS10560	1.02762	1.23e-13	1.04e-11		PS417_RS02400	-0.728868	6.16e-08	2.3e-06
PS417_RS10565	1.0256	2.97e-13	2.46e-11		PS417_RS14450	-0.715982	0.000455309	0.00735272
PS417_RS10120	1.01833	6.33e-20	9.93e-18		PS417_RS19245	-0.642106	0.000331834	0.00566124
PS417_RS03350	1.00171	1.33e-26	3.14e-24		PS417_RS22045	-0.640577	2.39e-08	9.45e-07
PS417_RS10125	1.00127	3.7e-12	2.52e-10		PS417_RS19615	-0.62339	3.6e-06	8.9e-05
PS417_RS25055	0.991131	0.00042014	0.00688997		PS417_RS22055	-0.619597	7.73e-14	6.81e-12
PS417_RS04680	0.93911	2.83e-33	9.98e-31		PS417_RS24505	-0.619283	2.73e-07	8.63e-06
PS417_RS24520	0.935597	8.07e-12	5.14e-10		PS417_RS26590	-0.617515	0.00279111	0.0310768
PS417_RS07405	0.935293	1.43e-14	1.47e-12		PS417_RS24200	-0.616611	2.27e-07	7.33e-06
PS417_RS25045	0.932634	8.52e-11	4.45e-09		PS417_RS20910	-0.581063	2.31e-14	2.27e-12
PS417_RS10575	0.918298	2.19e-26	4.87e-24		PS417_RS22050	-0.578003	1.72e-09	7.75e-08
PS417_RS14235	0.912043	4.44e-28	1.18e-25		PS417_RS10760	-0.565002	1.78e-11	1.05e-09
PS417_RS01150	0.909833	4.44e-08	1.69e-06		PS417_RS19410	-0.561649	0.000779325	0.0112537
PS417_RS10890	0.905572	8.13e-14	7.02e-12		PS417_RS27695	-0.553643	0.000283842	0.00492074
PS417_RS04675	0.881055	7.22e-27	1.8e-24		PS417_RS02485	-0.546779	1.84e-07	6.22e-06
PS417_RS24930	0.867185	1.55e-15	1.68e-13		PS417_RS10755	-0.544203	3.92e-07	1.18e-05
PS417_RS10570	0.859356	1.97e-21	3.34e-19		PS417_RS07945	-0.540198	0.00017838	0.00328142
PS417_RS10545	0.848775	2.9e-12	2.05e-10		PS417_RS26225	-0.536512	5.38e-10	2.56e-08
PS417_RS24920	0.833845	6.46e-12	4.21e-10		PS417_RS15490	-0.533445	4.28e-16	4.89e-14
PS417_RS16145	0.832057	1.06e-17	1.4e-15		PS417_RS24510	-0.533355	8.21e-07	2.27e-05
PS417_RS01145	0.831662	6.51e-08	2.42e-06		PS417_RS24635	-0.526406	6.35e-07	1.79e-05
PS417_RS05405	0.824169	2.25e-07	7.33e-06		PS417_RS25170	-0.516099	5.34e-06	0.000129894
PS417_RS24925	0.821175	8.14e-12	5.14e-10		PS417_RS02550	-0.512563	6.01e-10	2.82e-08
PS417_RS17110	0.81715	2.43e-30	7.9e-28		PS417_RS09665	-0.500067	0.00046154	0.00740012
PS417_RS14240	0.806759	6.02e-20	9.8e-18		PS417_RS22040	-0.495687	2.41e-07	7.73e-06
PS417_RS10130	0.805044	1.47e-11	8.75e-10		PS417_RS16330	-0.478601	2.29e-10	1.13e-08
PS417_RS25040	0.794408	4.76e-09	2.08e-07		PS417_RS04470	-0.476333	1.06e-05	0.000243497
PS417_RS06390	0.791381	9.34e-09	3.95e-07		PS417_RS22065	-0.472328	5.41e-07	1.55e-05
PS417_RS10900	0.785424	1.87e-24	3.6e-22		PS417_RS10485	-0.4639	3.48e-08	1.36e-06
PS417_RS19625	0.77719	2.35e-08	9.37e-07		PS417_RS22190	-0.462741	9.18e-06	0.000211132
PS417_RS10115	0.776679	5.11e-16	5.69e-14		PS417_RS16290	-0.455152	1.44e-06	3.86e-05
PS417_RS10135	0.776668	2.29e-18	3.32e-16		PS417_RS19035	-0.453983	1.74e-07	5.95e-06
PS417_RS04915	0.77042	9.19e-08	3.24e-06		PS417_RS09485	-0.452807	0.00410183	0.0415188
PS417_RS08550	0.76687	6.07e-06	0.000145933		PS417_RS07065	-0.45275	7.74e-06	0.000182832
PS417_RS05390	0.762763	7.16e-14	6.44e-12		PS417_RS15155	-0.448481	0.00120941	0.0161421
PS417_RS01640	0.760782	2.32e-17	2.89e-15		PS417_RS09450	-0.447852	0.00106979	0.0146957
PS417_RS05400	0.759972	1.94e-05	0.000416896		PS417_RS22060	-0.447774	0.000213117	0.00382076
PS417_RS08865	0.757797	7.3e-08	2.66e-06		PS417_RS06870	-0.44542	8.73e-06	0.000201877
PS417_RS26290	0.748943	3.04e-06	7.57e-05		PS417_RS25185	-0.44469	7.15e-05	0.00141303
PS417_RS16150	0.746929	4.12e-24	7.58e-22		PS417_RS13970	-0.442122	1.5e-06	3.99e-05
PS417_RS17135	0.726677	4.31e-08	1.66e-06		PS417_RS16565	-0.44198	0.00162612	0.0201763
PS417_RS04685	0.699537	1.05e-08	4.4e-07		PS417_RS02225	-0.433726	1.03e-10	5.27e-09
PS417_RS05395	0.692102	9.39e-11	4.84e-09		PS417_RS20955	-0.430514	8.68e-05	0.00169155
PS417_RS10540	0.686935	1.2e-08	4.96e-07		PS417_RS05735	-0.429178	0.000449285	0.00728324
PS417_RS10895	0.684503	1.07e-10	5.37e-09		PS417_RS20155	-0.427525	0.00028494	0.00492074
PS417_RS02295	0.680437	3.56e-17	4.31e-15		PS417_RS19620	-0.427429	0.00239104	0.0276407
PS417_RS05410	0.673749	2.91e-07	9.12e-06		PS417_RS15970	-0.425986	0.00384488	0.0397743
PS417_RS24915	0.670277	4.61e-13	3.55e-11		PS417_RS08500	-0.416345	4.66e-06	0.000113873
PS417_RS24935	0.669262	4.26e-07	1.26e-05		PS417_RS05665	-0.410656	7.28e-08	2.66e-06
PS417_RS02290	0.669245	6.75e-13	5.1e-11		PS417_RS22705	-0.405729	8.04e-06	0.000186951
PS417_RS05995	0.666281	1.03e-16	1.21e-14		PS417_RS08505	-0.400627	0.000220053	0.00391195
PS417_RS15470	0.664782	6.65e-05	0.00132666		PS417_RS22095	-0.396558	0.00250795	0.0287565
PS417_RS03360	0.659497	2.73e-06	7e-05		PS417_RS11890	-0.3951	4.44e-07	1.29e-05
PS417_RS00895	0.657128	3.53e-13	2.87e-11		PS417_RS06055	-0.39486	2.28e-08	9.19e-07
PS417_RS13580	0.656622	0.00181512	0.0221959		PS417_RS02465	-0.394293	0.00258619	0.0293356
PS417_RS06470	0.655921	8.56e-09	3.66e-07		PS417_RS05205	-0.392496	0.00405358	0.0412276
PS417_RS15045	0.65421	8.91e-08	3.17e-06		PS417_RS05610	-0.3903	0.000288004	0.00495344
PS417_RS02125	0.652355	3.04e-10	1.46e-08		PS417_RS23595	-0.38971	1.16e-05	0.000264684
PS417_RS02285	0.632847	3.1e-11	1.8e-09		PS417_RS09230	-0.385943	0.00139983	0.0179475
PS417_RS16155	0.628186	2.69e-18	3.67e-16		PS417_RS03050	-0.383643	0.000217134	0.00387635
PS417_RS16140	0.626092	2.15e-07	7.12e-06		PS417_RS22090	-0.381577	0.00227704	0.0265403
PS417_RS02305	0.617518	1.23e-12	8.99e-11		PS417_RS22025	-0.381559	0.000279566	0.00486767
PS417_RS02065	0.616709	0.000776399	0.0112498		PS417_RS24090	-0.380713	1.97e-07	6.59e-06
PS417_RS02300	0.616097	1.97e-09	8.76e-08		PS417_RS23685	-0.380268	0.000542519	0.00834795
PS417_RS25060	0.60936	0.00088932	0.0125007		PS417_RS20255	-0.378401	0.00109831	0.0149902
PS417_RS26295	0.606355	3.7e-07	1.13e-05		PS417_RS22085	-0.377229	0.00372127	0.038972
PS417_RS02345	0.602847	5.59e-11	2.99e-09		PS417_RS22075	-0.376528	0.00124308	0.0164358
PS417_RS16425	0.599586	0.000791377	0.0113888		PS417_RS22080	-0.371922	0.000122906	0.00235301
PS417_RS14890	0.593533	2.62e-06	6.75e-05		PS417_RS11550	-0.365767	0.000607892	0.00918568
PS417_RS15035	0.586821	2.68e-07	8.53e-06		PS417_RS20915	-0.365729	3.34e-05	0.00068998
PS417_RS24960	0.584301	0.000176877	0.00326798		PS417_RS00815	-0.365538	0.00482031	0.047101
PS417_RS14885	0.580962	0.000917939	0.0128178		PS417_RS18600	-0.365007	0.000162629	0.00303121
PS417_RS11900	0.575044	0.000197134	0.00356442		PS417_RS08435	-0.362562	6.1e-07	1.73e-05
PS417_RS15475	0.569697	0.000204522	0.00368227		PS417_RS20960	-0.360636	0.000617199	0.00929312
PS417_RS27170	0.565421	3.89e-11	2.22e-09		PS417_RS13440	-0.358576	0.00160398	0.020019
PS417_RS11115	0.563688	3.17e-12	2.2e-10		PS417_RS22895	-0.35679	0.000350883	0.00593834
PS417_RS08125	0.563331	4.72e-09	2.08e-07		PS417_RS08440	-0.356122	2.95e-06	7.48e-05
PS417_RS28870	0.55823	1.27e-07	4.43e-06		PS417_RS08240	-0.354497	1.24e-05	0.000276642
PS417_RS08545	0.556754	5.16e-11	2.87e-09		PS417_RS00195	-0.354078	0.000545219	0.00834795
PS417_RS05695	0.55246	5.4e-11	2.97e-09		PS417_RS01300	-0.353611	0.00123796	0.0164195
PS417_RS15055	0.548894	1.18e-05	0.000267161		PS417_RS14610	-0.350333	0.000427341	0.00698101
PS417_RS06480	0.539573	8.72e-07	2.36e-05		PS417_RS00420	-0.347547	0.00326055	0.0351028
PS417_RS02355	0.538366	2.18e-10	1.08e-08		PS417_RS08390	-0.344709	0.00484663	0.047249
PS417_RS00900	0.532635	0.00172899	0.0212039		PS417_RS20920	-0.34413	0.00267041	0.0298902
PS417_RS14425	0.531507	2.05e-06	5.34e-05		PS417_RS25175	-0.343798	0.00037087	0.00621203
PS417_RS21435	0.527948	1.71e-06	4.53e-05		PS417_RS08020	-0.339136	0.000465269	0.00740057
PS417_RS16165	0.52638	8.32e-13	6.17e-11		PS417_RS07030	-0.338881	0.00125523	0.0165271
PS417_RS24940	0.525265	0.000154286	0.00290126		PS417_RS00565	-0.33695	0.00505873	0.0488664
araG	0.518938	6.99e-07	1.95e-05		PS417_RS21775	-0.333033	0.00487393	0.047406
PS417_RS27425	0.518873	8.48e-11	4.45e-09		PS417_RS23445	-0.330156	0.00315708	0.0343383
PS417_RS24955	0.516211	1.57e-05	0.000343331		PS417_RS21755	-0.330145	0.0016254	0.0201763
PS417_RS16160	0.515858	7.77e-10	3.61e-08		PS417_RS15580	-0.327905	0.00235699	0.0273967
PS417_RS27420	0.508378	5.54e-11	2.99e-09		PS417_RS11190	-0.326416	0.0019247	0.0232575
PS417_RS24945	0.506774	0.00420261	0.0421356		PS417_RS14380	-0.324795	6.33e-05	0.0012756
PS417_RS16985	0.503349	2.85e-06	7.27e-05		PS417_RS06045	-0.323585	0.000626282	0.00936325
PS417_RS09715	0.501913	0.000692204	0.0101691		PS417_RS14025	-0.322263	0.00433914	0.043096
PS417_RS17130	0.501746	0.000124318	0.00236932		PS417_RS00800	-0.3212	0.00218208	0.025861
PS417_RS02360	0.50057	2.16e-08	8.77e-07		PS417_RS08620	-0.320948	1.84e-05	0.000398892
PS417_RS02365	0.500427	3.57e-14	3.36e-12		PS417_RS00370	-0.319972	0.00499221	0.0484451
PS417_RS02220	0.496391	4.22e-11	2.38e-09		flgB	-0.31899	0.000559839	0.00852042
PS417_RS13090	0.494635	0.0014756	0.0187485		PS417_RS27325	-0.317062	0.00018229	0.00333883
PS417_RS12995	0.492959	3.78e-13	3.01e-11		PS417_RS05015	-0.315042	0.00501638	0.0485682
PS417_RS16170	0.488583	2.42e-10	1.17e-08		PS417_RS08525	-0.310854	0.000660119	0.00983438
PS417_RS17815	0.488209	3.03e-05	0.000632128		PS417_RS24690	-0.309855	0.00185217	0.0225836
PS417_RS06265	0.486003	2.39e-05	0.000508692		PS417_RS06825	-0.30749	3.1e-05	0.000643567
PS417_RS28740	0.485096	1.8e-05	0.000393269		PS417_RS08660	-0.306602	0.000411313	0.00679792
PS417_RS15050	0.483244	0.00110582	0.0150441		flgF	-0.305613	0.000467336	0.00740561
PS417_RS16135	0.47921	7.41e-06	0.000177194		PS417_RS04110	-0.305268	0.00225631	0.0263713
PS417_RS23820	0.47611	8.56e-07	2.34e-05		PS417_RS22405	-0.304561	2.83e-05	0.000591925
PS417_RS03355	0.475951	4.08e-06	0.000100365		PS417_RS24105	-0.303222	0.000478347	0.00749736
PS417_RS02200	0.475177	1.9e-05	0.000411078		PS417_RS09895	-0.302812	0.00418242	0.0420328
PS417_RS02205	0.472533	5.38e-09	2.32e-07		PS417_RS02865	-0.30237	0.00284119	0.0314688
PS417_RS00925	0.47078	8.46e-10	3.89e-08		PS417_RS20940	-0.301143	0.00125821	0.0165271
PS417_RS16270	0.470678	1.31e-05	0.00029141		PS417_RS09160	-0.300846	0.000765118	0.0111244
PS417_RS06475	0.464335	1.98e-07	6.59e-06		PS417_RS03735	-0.297766	0.00100511	0.0138975
PS417_RS13490	0.463724	7.78e-06	0.000182869		PS417_RS23705	-0.296866	6.8e-05	0.00135053
PS417_RS23815	0.463052	4.74e-08	1.79e-06		PS417_RS22930	-0.29404	0.000800442	0.0114802
PS417_RS10140	0.462417	0.000363473	0.00612691		PS417_RS02540	-0.29363	0.000475106	0.00749736
PS417_RS02350	0.459522	8.49e-12	5.28e-10		PS417_RS06010	-0.292244	0.00116726	0.0157283
PS417_RS14430	0.453914	3.63e-08	1.41e-06		PS417_RS22755	-0.290474	0.000273841	0.00480756
PS417_RS23810	0.447313	4.43e-07	1.29e-05		PS417_RS06060	-0.288775	0.00186548	0.0226806
PS417_RS14280	0.436672	3.17e-07	9.87e-06		PS417_RS02780	-0.286417	0.00152179	0.0191059
PS417_RS13540	0.429864	2.21e-07	7.25e-06		PS417_RS06050	-0.28637	0.00301453	0.0330427
PS417_RS14270	0.4266	0.00266119	0.029866		PS417_RS04570	-0.285938	0.000869822	0.0123084
PS417_RS26285	0.423876	0.000480214	0.00749736		PS417_RS23840	-0.283616	0.00138844	0.0178555
PS417_RS18855	0.423023	0.00250777	0.0287565		PS417_RS22180	-0.28188	0.00086251	0.0122459
PS417_RS15505	0.423007	1.23e-05	0.000276642		PS417_RS11685	-0.279566	0.00415095	0.0418159
PS417_RS16130	0.421915	3.03e-06	7.57e-05		PS417_RS08515	-0.27913	0.00127005	0.0165429
PS417_RS11970	0.420515	0.00376691	0.0393526		PS417_RS02770	-0.278315	0.00148435	0.0188033
PS417_RS18240	0.420485	0.000321262	0.00550308		PS417_RS08485	-0.272012	0.00255253	0.0290316
PS417_RS04200	0.418515	0.00136195	0.0175684		PS417_RS09020	-0.27192	0.00150991	0.0190132
PS417_RS07935	0.418163	0.000463492	0.00740012		PS417_RS03000	-0.267954	0.0039479	0.0404445
PS417_RS24950	0.417332	0.00246854	0.0284588		PS417_RS08460	-0.267633	0.00117168	0.0157365
PS417_RS07725	0.41707	0.00101432	0.0139792		PS417_RS10665	-0.266227	0.000461745	0.00740012
PS417_RS14420	0.415812	8.27e-07	2.27e-05		PS417_RS18560	-0.264175	0.000973445	0.0135038
PS417_RS01950	0.414415	0.000860202	0.0122459		PS417_RS20210	-0.263758	0.00440434	0.0436256
PS417_RS07720	0.411982	0.000165695	0.0030748		PS417_RS05195	-0.261499	0.00369239	0.0388619
PS417_RS27255	0.410992	0.00409239	0.0415188		PS417_RS08940	-0.260816	0.000114772	0.00220728
PS417_RS13250	0.409212	0.00327777	0.0351986		PS417_RS08615	-0.258791	0.000275073	0.00480924
PS417_RS18785	0.409024	7.37e-08	2.67e-06		PS417_RS08520	-0.257189	0.000672449	0.00993352
PS417_RS11125	0.408008	7.72e-06	0.000182832		PS417_RS03825	-0.257102	0.00197013	0.0236807
PS417_RS07560	0.406235	0.000905956	0.0126924		PS417_RS05605	-0.254555	0.0014953	0.0188854
PS417_RS14415	0.404251	3.2e-07	9.88e-06		PS417_RS24100	-0.25004	0.00296577	0.0325926
PS417_RS19050	0.400254	4.27e-07	1.26e-05		PS417_RS04335	-0.248382	0.000413498	0.00680743
PS417_RS11955	0.400068	1.32e-05	0.000291876		PS417_RS07155	-0.244307	0.00480966	0.047101
PS417_RS04025	0.398694	0.00112265	0.0151755		PS417_RS08610	-0.2424	0.00321438	0.034694
PS417_RS02340	0.396674	1.55e-09	7.07e-08		PS417_RS14375	-0.242177	0.00398207	0.040696
PS417_RS04165	0.396331	1.53e-05	0.000336281		PS417_RS26010	-0.241325	0.00360541	0.0381363
PS417_RS22505	0.394103	0.00160103	0.020019		PS417_RS06820	-0.238191	0.00187295	0.0227062
PS417_RS07180	0.39336	0.000222264	0.00393472		PS417_RS06025	-0.237358	0.00427302	0.0427068
PS417_RS18940	0.389837	2.13e-05	0.000455295		PS417_RS01085	-0.234834	0.00252166	0.0287578
PS417_RS17075	0.387728	0.000673817	0.00993352		PS417_RS07035	-0.233184	0.00171971	0.0211514
PS417_RS15040	0.386484	0.00127424	0.0165429		PS417_RS07665	-0.229758	0.00165641	0.0204921
PS417_RS16175	0.384533	1.43e-07	4.97e-06		PS417_RS11690	-0.228318	0.00443041	0.0436948
glyA	0.383171	1.63e-08	6.71e-07		PS417_RS08445	-0.228068	0.00364577	0.038467
PS417_RS10910	0.382718	8.6e-08	3.08e-06		PS417_RS02765	-0.224865	0.00508335	0.0489923
PS417_RS19325	0.381378	0.000160169	0.00299857		PS417_RS05170	-0.219161	0.00356232	0.0378698
PS417_RS06400	0.38075	3.72e-07	1.13e-05		PS417_RS02760	-0.216324	0.0038793	0.0400325
PS417_RS24675	0.379183	0.000372129	0.00621203		PS417_RS10990	-0.207685	0.00238048	0.027594
PS417_RS13100	0.378952	0.000194087	0.00352438
PS417_RS02310	0.377269	3.96e-07	1.19e-05
PS417_RS02280	0.375864	2.45e-05	0.000516095
PS417_RS11120	0.37486	4.46e-07	1.29e-05
PS417_RS09365	0.373763	6.45e-07	1.81e-05
PS417_RS27175	0.369548	0.000701563	0.010271
PS417_RS20235	0.367941	0.00054017	0.00834795
PS417_RS11110	0.366744	9e-05	0.0017464
PS417_RS18720	0.36478	0.00380351	0.0395397
PS417_RS19225	0.36271	0.00273459	0.0305279
PS417_RS12960	0.360976	0.000137117	0.00260152
PS417_RS08955	0.357979	0.00111717	0.0151498
PS417_RS16995	0.357916	7.27e-05	0.00143058
PS417_RS24965	0.345716	5.02e-05	0.00102654
PS417_RS18840	0.34553	2.02e-06	5.31e-05
PS417_RS16975	0.343264	0.00412378	0.0416413
PS417_RS19270	0.342137	0.000543412	0.00834795
PS417_RS15005	0.341739	0.000937681	0.0130504
PS417_RS14435	0.337774	5.3e-07	1.52e-05
PS417_RS17205	0.335939	0.00205576	0.0245704
PS417_RS17570	0.334204	0.00360516	0.0381363
PS417_RS04980	0.332532	0.0039292	0.0404445
PS417_RS14410	0.330439	0.00262458	0.0296123
PS417_RS26095	0.330076	0.000873051	0.0123129
PS417_RS22520	0.3292	0.00142191	0.0181755
PS417_RS21425	0.325759	0.00251563	0.0287578
PS417_RS10785	0.322696	1.21e-06	3.25e-05
PS417_RS24735	0.322051	0.000147234	0.00278101
PS417_RS27865	0.317111	0.00127463	0.0165429
PS417_RS26075	0.317034	9.2e-05	0.00177776
PS417_RS11950	0.316556	0.000546533	0.00834795
PS417_RS02230	0.315132	0.00200435	0.0240238
PS417_RS22650	0.311096	0.00280177	0.0311136
PS417_RS08745	0.309579	0.0012617	0.0165271
PS417_RS07135	0.308936	0.00123354	0.0164123
PS417_RS15330	0.308838	0.00352299	0.037546
PS417_RS01430	0.308477	0.00263647	0.0296673
PS417_RS18315	0.308224	5.38e-05	0.00109289
PS417_RS20795	0.305623	0.00107883	0.0147719
PS417_RS07710	0.303481	0.00222234	0.0261669
PS417_RS18310	0.302443	0.000341826	0.0058083
PS417_RS02315	0.300982	6.43e-05	0.00128892
PS417_RS23575	0.300534	2.43e-05	0.000513378
PS417_RS05780	0.296917	0.00286661	0.031585
PS417_RS07490	0.292974	0.000514202	0.00799849
PS417_RS18295	0.291031	5.4e-05	0.00109289
PS417_RS04140	0.289544	0.00169238	0.0208759
PS417_RS27430	0.289402	0.000190499	0.00347414
PS417_RS06260	0.287144	0.000374659	0.00621641
PS417_RS15030	0.285177	0.00371927	0.038972
PS417_RS06275	0.284977	0.00192943	0.0232575
PS417_RS05700	0.283215	0.00262027	0.0296123
PS417_RS22535	0.279979	0.00211312	0.0251848
PS417_RS23645	0.27942	0.00306094	0.0334647
PS417_RS21415	0.276665	0.000439246	0.00714788
PS417_RS19750	0.272814	0.000669466	0.00993352
PS417_RS21205	0.272246	0.000227267	0.00400653
PS417_RS02215	0.268815	0.000764094	0.0111244
PS417_RS05960	0.268209	0.0031842	0.0345445
PS417_RS25525	0.26596	0.000573281	0.00869373
PS417_RS23580	0.265026	0.000851286	0.0121682
PS417_RS05965	0.264148	0.00348573	0.0372428
PS417_RS05620	0.263382	0.00285229	0.0315093
PS417_RS26090	0.261566	0.00117531	0.0157365
PS417_RS04225	0.259802	0.00383808	0.0397743
PS417_RS06250	0.24603	0.00219502	0.0259417
PS417_RS06240	0.242488	0.00146	0.0186062
PS417_RS22530	0.242444	0.00212911	0.0253042
PS417_RS07125	0.241312	0.00319337	0.0345553
PS417_RS18900	0.240622	0.00380226	0.0395397
PS417_RS13365	0.23385	0.00222645	0.0261669
PS417_RS01490	0.23115	0.00394684	0.0404445
PS417_RS18325	0.225856	0.00441309	0.0436256
PS417_RS06360	0.218799	0.00433876	0.043096
PS417_RS18595	0.213794	0.0030699	0.0334761
PS417_RS21075	0.213184	0.00456424	0.0448058
PS417_RS06255	0.211237	0.0040409	0.0411977

## Sheet: Supplemental Dataset 4
Locus_Tag	COG_Description	COG_Category	COG_Category_Number	Product_Description	log2-fold change
PS417_RS10550	ABC-type branched-chain amino acid transport system, ATPase component	Amino acid transport and metabolism	1	ABC transporter	1.19648
PS417_RS01155	ABC-type amino acid transport/signal transduction system, periplasmic component/domain	Amino acid transport and metabolism	1	amino acid ABC transporter substrate-binding protein	1.13528
PS417_RS01140	ABC-type polar amino acid transport system, ATPase component	Amino acid transport and metabolism	1	amino acid ABC transporter ATP-binding protein	1.09923
PS417_RS10555	ABC-type branched-chain amino acid transport system, ATPase component	Amino acid transport and metabolism	1	ABC transporter	1.03268
PS417_RS10560	ABC-type branched-chain amino acid transport system, permease component	Amino acid transport and metabolism	1	ABC transporter permease	1.02762
PS417_RS10565	Branched-chain amino acid ABC-type transport system, permease component	Amino acid transport and metabolism	1	ABC transporter permease	1.0256
PS417_RS10120	ABC-type amino acid transport/signal transduction system, periplasmic component/domain	Amino acid transport and metabolism	1	ABC transporter substrate-binding protein	1.01833
PS417_RS10125	ABC-type amino acid transport system, permease component	Amino acid transport and metabolism	1	polar amino acid ABC transporter permease	1.00127
PS417_RS01150	ABC-type amino acid transport system, permease component	Amino acid transport and metabolism	1	polar amino acid ABC transporter permease	0.909833
PS417_RS10570	ABC-type branched-chain amino acid transport system, periplasmic component	Amino acid transport and metabolism	1	branched-chain amino acid ABC transporter substrate-binding protein	0.859356
PS417_RS10545	Acetylornithine deacetylase/Succinyl-diaminopimelate desuccinylase or related deacylase	Amino acid transport and metabolism	1	allantoate amidohydrolase	0.848775
PS417_RS24920	Branched-chain amino acid ABC-type transport system, permease component	Amino acid transport and metabolism	1	urea ABC transporter permease	0.833845
PS417_RS01145	ABC-type amino acid transport system, permease component	Amino acid transport and metabolism	1	amino acid ABC transporter permease	0.831662
PS417_RS24925	ABC-type branched-chain amino acid transport system, permease component	Amino acid transport and metabolism	1	amino acid ABC transporter permease	0.821175
PS417_RS19625	L-asparagine transporter and related permeases	Amino acid transport and metabolism	1	ethanolamin permease	0.77719
PS417_RS10135	Gamma-glutamyltranspeptidase	Amino acid transport and metabolism	1	gamma-glutamyltransferase	0.776668
PS417_RS17135	L-asparagine transporter and related permeases	Amino acid transport and metabolism	1	GABA permease	0.726677
PS417_RS10895	NADPH-dependent glutamate synthase beta chain or related oxidoreductase	Amino acid transport and metabolism	1	dihydropyrimidine dehydrogenase subunit A	0.684503
PS417_RS24915	ABC-type branched-chain amino acid transport system, periplasmic component	Amino acid transport and metabolism	1	branched-chain amino acid ABC transporter substrate-binding protein	0.670277
PS417_RS24935	ABC-type branched-chain amino acid transport system, ATPase component	Amino acid transport and metabolism	1	urea ABC transporter ATP-binding protein	0.669262
PS417_RS02345	Sarcosine oxidase delta subunit	Amino acid transport and metabolism	1	sarcosine oxidase subunit delta	0.602847
PS417_RS06480	Allophanate hydrolase subunit 2	Amino acid transport and metabolism	1	allophanate hydrolase	0.539573
PS417_RS02355	Sarcosine oxidase gamma subunit	Amino acid transport and metabolism	1	sarcosine oxidase subunit gamma	0.538366
PS417_RS21435	ABC-type histidine transport system, ATPase component	Amino acid transport and metabolism	1	histidine ABC transporter ATP-binding protein	0.527948
PS417_RS24945	Urease gamma subunit	Amino acid transport and metabolism	1	urease subunit gamma	0.506774
PS417_RS02365	Threonine dehydrogenase or related Zn-dependent dehydrogenase	Amino acid transport and metabolism	1	aldehyde dismutase	0.500427
PS417_RS02220	L-serine deaminase	Amino acid transport and metabolism	1	serine dehydratase	0.496391
PS417_RS02205	ABC-type proline/glycine betaine transport system, ATPase component	Amino acid transport and metabolism	1	ABC transporter ATP-binding protein	0.472533
PS417_RS06475	Allophanate hydrolase subunit 1	Amino acid transport and metabolism	1	allophanate hydrolase	0.464335
PS417_RS02350	Glycine cleavage system T protein (aminomethyltransferase)	Amino acid transport and metabolism	1	sarcosine oxidase subunit alpha	0.459522
PS417_RS24950	L-amino acid N-acyltransferase YncA	Amino acid transport and metabolism	1	N-acetyltransferase	0.417332
PS417_RS19050	ABC-type proline/glycine betaine transport system, periplasmic component	Amino acid transport and metabolism	1	glycine/betaine ABC transporter substrate-binding protein	0.400254
PS417_RS02340	Glycine/D-amino acid oxidase (deaminating)	Amino acid transport and metabolism	1	sarcosine oxidase subunit beta	0.396674
PS417_RS22505	Spermidine/putrescine-binding periplasmic protein	Amino acid transport and metabolism	1	hypothetical protein	0.394103
PS417_RS02335	Glycine/serine hydroxymethyltransferase	Amino acid transport and metabolism	1	serine hydroxymethyltransferase	0.383171
PS417_RS10910	Acetylornithine deacetylase/Succinyl-diaminopimelate desuccinylase or related deacylase	Amino acid transport and metabolism	1	allantoate amidohydrolase	0.382718
PS417_RS02280	Zn-dependent dipeptidase, microsomal dipeptidase homolog	Amino acid transport and metabolism	1	peptidase M19	0.375864
PS417_RS24965	Urease alpha subunit	Amino acid transport and metabolism	1	urease subunit alpha	0.345716
PS417_RS15005	Gamma-glutamyltranspeptidase	Amino acid transport and metabolism	1	gamma-glutamyltransferase	0.341739
PS417_RS21425	ABC-type arginine/histidine transport system, permease component	Amino acid transport and metabolism	1	histidine/lysine/arginine/ornithine ABC transporter permease HisM	0.325759
PS417_RS01430	ABC-type spermidine/putrescine transport system, permease component II	Amino acid transport and metabolism	1	putrescine/spermidine ABC transporter permease	0.308477
PS417_RS05700	Dihydroxyacid dehydratase/phosphogluconate dehydratase	Amino acid transport and metabolism	1	phosphogluconate dehydratase	0.283215
PS417_RS21415	ABC-type amino acid transport/signal transduction system, periplasmic component/domain	Amino acid transport and metabolism	1	ABC transporter substrate-binding protein	0.276665
PS417_RS02215	ABC-type proline/glycine betaine transport system, periplasmic component	Amino acid transport and metabolism	1	glycine/betaine ABC transporter substrate-binding protein	0.268815
PS417_RS02760	ABC-type Fe3+/spermidine/putrescine transport systems, ATPase components	Amino acid transport and metabolism	1	spermidine/putrescine ABC transporter ATP-binding protein	-0.216324
PS417_RS02765	Spermidine/putrescine-binding periplasmic protein	Amino acid transport and metabolism	1	spermidine/putrescine ABC transporter substrate-binding protein	-0.224865
PS417_RS06025	Glycine cleavage system protein P (pyridoxal-binding), C-terminal domain	Amino acid transport and metabolism	1	glycine dehydrogenase	-0.237358
PS417_RS26010	Urocanate hydratase	Amino acid transport and metabolism	1	urocanate hydratase	-0.241325
PS417_RS02770	ABC-type spermidine/putrescine transport system, permease component I	Amino acid transport and metabolism	1	polyamine ABC transporter substrate-binding protein	-0.278315
PS417_RS06050	Ornithine carbamoyltransferase	Amino acid transport and metabolism	1	ornithine carbamoyltransferase	-0.28637
PS417_RS06060	Amino acid transporter	Amino acid transport and metabolism	1	amino acid APC transporter	-0.288775
PS417_RS23705	ABC-type transport system, periplasmic component	Amino acid transport and metabolism	1	ABC transporter	-0.296866
PS417_RS06045	Carbamate kinase	Amino acid transport and metabolism	1	carbamate kinase	-0.323585
PS417_RS00420	Aspartate ammonia-lyase	Amino acid transport and metabolism	1	aspartate ammonia-lyase	-0.347547
PS417_RS14610	Amino acid transporter	Amino acid transport and metabolism	1	amino acid permease	-0.350333
PS417_RS20960	Dihydrodipicolinate synthase/N-acetylneuraminate lyase	Amino acid transport and metabolism	1	dihydrodipicolinate synthase	-0.360636
PS417_RS00815	DNA-binding transcriptional regulator, MocR family, contains an aminotransferase domain	Amino acid transport and metabolism	1	GntR family transcriptional regulator	-0.365538
PS417_RS20915	Isopropylmalate/homocitrate/citramalate synthases	Amino acid transport and metabolism	1	hydroxymethylglutaryl-CoA lyase	-0.365729
PS417_RS06055	Arginine deiminase	Amino acid transport and metabolism	1	arginine deiminase	-0.39486
PS417_RS16290	Cystathionine beta-lyase/cystathionine gamma-synthase	Amino acid transport and metabolism	1	methionine gamma-lyase	-0.455152
PS417_RS26225	L-asparagine transporter and related permeases	Amino acid transport and metabolism	1	gamma-aminobutyrate transporter	-0.536512
PS417_RS04145	Glutamate dehydrogenase/leucine dehydrogenase	Amino acid transport and metabolism	1	glutamate dehydrogenase	-0.857703
PS417_RS06405	Aspartate/methionine/tyrosine aminotransferase	Amino acid transport and metabolism	1	aspartate aminotransferase	-1.12652
PS417_RS09850	ABC-type sugar transport system, ATPase component	Carbohydrate transport and metabolism	5	ribose ABC transporter ATPase	2.5316
PS417_RS09855	Ribose/xylose/arabinose/galactoside ABC-type transport system, permease component	Carbohydrate transport and metabolism	5	ABC transporter permease	2.33543
PS417_RS05405	N-acetylglucosamine-6-phosphate deacetylase	Carbohydrate transport and metabolism	5	N-acetylglucosamine-6-phosphate deacetylase	0.824169
PS417_RS05390	Phosphotransferase system IIC components, glucose/maltose/N-acetylglucosamine-specific	Carbohydrate transport and metabolism	5	PTS system transporter subunit IIBC	0.762763
PS417_RS05395	Phosphoenolpyruvate-protein kinase (PTS system EI component in bacteria)	Carbohydrate transport and metabolism	5	putative multiphosphoryl transfer protein	0.692102
PS417_RS15470	Sugar phosphate isomerase/epimerase	Carbohydrate transport and metabolism	5	AP endonuclease	0.664782
PS417_RS13580	N-acetylglucosaminyl deacetylase, LmbE family	Carbohydrate transport and metabolism	5	acetylglucosaminylphosphatidylinositol deacetylase	0.656622
PS417_RS16155	TPP-dependent trihydroxycyclohexane-1,2-dione (THcHDO) dehydratase, myo-inositol metabolism	Carbohydrate transport and metabolism	5	3D-(3,5/4)-trihydroxycyclohexane-1,2-dione hydrolase	0.628186
PS417_RS16140	ABC-type sugar transport system, periplasmic component, contains N-terminal xre family HTH domain	Carbohydrate transport and metabolism	5	rhizopine-binding protein	0.626092
PS417_RS25060	Mannose or cellobiose epimerase, N-acyl-D-glucosamine 2-epimerase family	Carbohydrate transport and metabolism	5	N-acylglucosamine 2-epimerase	0.60936
PS417_RS15475	Sugar or nucleoside kinase, ribokinase family	Carbohydrate transport and metabolism	5	2-dehydro-3-deoxygluconokinase	0.569697
PS417_RS05695	Glyceraldehyde-3-phosphate dehydrogenase/erythrose-4-phosphate dehydrogenase	Carbohydrate transport and metabolism	5	glyceraldehyde-3-phosphate dehydrogenase	0.55246
PS417_RS15055	Sugar phosphate permease	Carbohydrate transport and metabolism	5	MFS transporter	0.548894
PS417_RS14425	ABC-type sugar transport system, periplasmic component, contains N-terminal xre family HTH domain	Carbohydrate transport and metabolism	5	putative sugar ABC transporter lipoprotein	0.531507
PS417_RS16165	5-deoxy-D-glucuronate isomerase	Carbohydrate transport and metabolism	5	5-deoxyglucuronate isomerase	0.52638
PS417_RS16980	ABC-type sugar transport system, ATPase component	Carbohydrate transport and metabolism	5	L-arabinose transporter ATP-binding protein	0.518938
PS417_RS16160	Predicted sugar epimerase, xylose isomerase-like family	Carbohydrate transport and metabolism	5	hypothetical protein	0.515858
PS417_RS16985	ABC-type sugar transport system, periplasmic component, contains N-terminal xre family HTH domain	Carbohydrate transport and metabolism	5	arabinose ABC transporter substrate-binding protein	0.503349
PS417_RS16170	Sugar phosphate isomerase/epimerase	Carbohydrate transport and metabolism	5	inosose dehydratase	0.488583
PS417_RS06265	D-hexose-6-phosphate mutarotase	Carbohydrate transport and metabolism	5	aldose 1-epimerase	0.486003
PS417_RS16135	ABC-type sugar transport system, ATPase component	Carbohydrate transport and metabolism	5	D-ribose transporter ATP binding protein	0.47921
PS417_RS23820	Phosphoenolpyruvate-protein kinase (PTS system EI component in bacteria)COG4668 - Mannitol/fructose-specific phosphotransferase system, IIA domain	Carbohydrate transport and metabolism	5	PTS fructose transporter subunit IIA	0.47611
PS417_RS23815	Fructose-1-phosphate kinase or kinase (PfkB)	Carbohydrate transport and metabolism	5	1-phosphofructokinase	0.463052
PS417_RS23810	Phosphotransferase system, fructose-specific IIC component	Carbohydrate transport and metabolism	5	PTS fructose transporter subunit IIBC	0.447313
PS417_RS13540	Predicted arabinose efflux permease, MFS family	Carbohydrate transport and metabolism	5	MFS transporter	0.429864
PS417_RS16130	Ribose/xylose/arabinose/galactoside ABC-type transport system, permease component	Carbohydrate transport and metabolism	5	putative ABC transporter permease	0.421915
PS417_RS18240	Beta-phosphoglucomutase or related phosphatase, HAD superfamily	Carbohydrate transport and metabolism	5	hydrolase	0.420485
PS417_RS07720	ABC-type polysaccharide/polyol phosphate transport system, ATPase component	Carbohydrate transport and metabolism	5	ABC transporter ATP-binding protein	0.411982
PS417_RS13250	TRAP-type C4-dicarboxylate transport system, large permease component	Carbohydrate transport and metabolism	5	C4-dicarboxylate ABC transporter permease	0.409212
PS417_RS14415	Sugar (pentulose or hexulose) kinase	Carbohydrate transport and metabolism	5	xylulokinase	0.404251
PS417_RS11955	ABC-type sugar transport system, ATPase component	Carbohydrate transport and metabolism	5	ABC transporter ATP-binding protein	0.400068
PS417_RS17075	ABC-type xylose transport system, permease component	Carbohydrate transport and metabolism	5	xylose ABC transporter permease	0.387728
PS417_RS16175	Myo-inositol catabolism protein IolC	Carbohydrate transport and metabolism	5	5-dehydro-2-deoxygluconokinase	0.384533
PS417_RS06400	H+/gluconate symporter or related permease	Carbohydrate transport and metabolism	5	permease	0.38075
PS417_RS16975	Ribose/xylose/arabinose/galactoside ABC-type transport system, permease component	Carbohydrate transport and metabolism	5	arabinose ABC transporter permease	0.343264
PS417_RS14435	ABC-type sugar transport system, ATPase component	Carbohydrate transport and metabolism	5	sugar ABC transporter ATP-binding protein	0.337774
PS417_RS10785	Glucose dehydrogenase	Carbohydrate transport and metabolism	5	dehydrogenase	0.322696
PS417_RS11950	ABC-type sugar transport system, ATPase component	Carbohydrate transport and metabolism	5	ABC transporter	0.316556
PS417_RS15330	ABC-type glycerol-3-phosphate transport system, periplasmic component	Carbohydrate transport and metabolism	5	sugar ABC transporter substrate-binding protein	0.308838
PS417_RS23575	Altronate dehydratase	Carbohydrate transport and metabolism	5	D-galactarate dehydratase	0.300534
PS417_RS06275	Glucose-6-phosphate 1-dehydrogenase	Carbohydrate transport and metabolism	5	glucose-6-phosphate 1-dehydrogenase	0.284977
PS417_RS23580	Sugar phosphate permease	Carbohydrate transport and metabolism	5	glucarate transporter	0.265026
PS417_RS06250	ABC-type glycerol-3-phosphate transport system, permease component	Carbohydrate transport and metabolism	5	sugar ABC transporter permease	0.24603
PS417_RS06240	ABC-type glycerol-3-phosphate transport system, periplasmic component	Carbohydrate transport and metabolism	5	sugar ABC transporter substrate-binding protein	0.242488
PS417_RS13365	Sugar phosphate permease	Carbohydrate transport and metabolism	5	hexuranate MFS transporter	0.23385
PS417_RS18325	Beta-xylosidase	Carbohydrate transport and metabolism	5	beta-xylosidase	0.225856
PS417_RS06255	ABC-type sugar transport system, ATPase component	Carbohydrate transport and metabolism	5	sugar ABC transporter ATPase	0.211237
PS417_RS07035	ABC-type sugar transport system, periplasmic component, contains N-terminal xre family HTH domain	Carbohydrate transport and metabolism	5	sugar ABC transporter substrate-binding protein	-0.233184
PS417_RS15970	Ribose/xylose/arabinose/galactoside ABC-type transport system, permease component	Carbohydrate transport and metabolism	5	sugar ABC transporter permease	-0.425986
PS417_RS20955	Ribulose-5-phosphate 4-epimerase/Fuculose-1-phosphate aldolase	Carbohydrate transport and metabolism	5	aldolase	-0.430514
PS417_RS20910	Sugar phosphate permease	Carbohydrate transport and metabolism	5	MFS transporter	-0.581063
PS417_RS05740	Predicted arabinose efflux permease, MFS family	Carbohydrate transport and metabolism	5	MFS transporter	-1.13099
PS417_RS00110	DNA-binding transcriptional regulator of sugar metabolism, DeoR/GlpR family	Carbohydrate transport and metabolism	5	XRE family transcriptional regulator	-1.31846
PS417_RS07490	Chromosome segregation ATPase	Cell cycle control, cell division, chromosome partitioning	20	chromosome segregation protein SMC	0.292974
PS417_RS00895	Methyl-accepting chemotaxis protein	Cell motility	8	chemotaxis protein	0.657128
PS417_RS18940	Methyl-accepting chemotaxis protein	Cell motility	8	methyl-accepting chemotaxis protein	0.389837
PS417_RS18840	Methyl-accepting chemotaxis protein	Cell motility	8	chemotaxis protein	0.34553
PS417_RS07665	Methyl-accepting chemotaxis protein	Cell motility	8	chemotaxis protein	-0.229758
PS417_RS06820	Flagellar hook assembly protein FlgD	Cell motility	8	flagellar basal body rod modification protein FlgD	-0.238191
PS417_RS08610	Flagellar biosynthesis pathway, component FlhA	Cell motility	8	flagellar biosynthesis protein FlhA	-0.2424
PS417_RS08520	Flagellar motor switch protein FliG	Cell motility	8	flagellar motor switch protein FliG	-0.257189
PS417_RS08615	Flagellar biosynthesis GTPase FlhF	Cell motility	8	flagellar biosynthesis regulator FlhF	-0.258791
PS417_RS08460	Flagellin and related hook-associated protein FlgL	Cell motility	8	flagellar hook-associated protein FlgL	-0.267633
PS417_RS08485	Flagellin-specific chaperone FliS	Cell motility	8	flagellar biosynthesis protein FliS	-0.272012
PS417_RS08515	Flagellar biosynthesis/type III secretory pathway M-ring protein FliF/YscJ	Cell motility	8	flagellar M-ring protein FliF	-0.27913
PS417_RS23840	Methyl-accepting chemotaxis protein	Cell motility	8	methyl-accepting chemotaxis protein	-0.283616
PS417_RS08430	Flagellar basal body rod protein FlgF	Cell motility	8	flagellar basal body rod protein FlgF	-0.305613
PS417_RS08660	Cellulose biosynthesis protein BcsQ	Cell motility	8	cobyric acid synthase	-0.306602
PS417_RS06825	Flagellar hook protein FlgE	Cell motility	8	flagellar hook protein FlgE	-0.30749
PS417_RS08525	Flagellar biosynthesis/type III secretory pathway protein FliH	Cell motility	8	flagellar assembly protein FliH	-0.310854
PS417_RS06810	Flagellar basal body rod protein FlgB	Cell motility	8	flagellar basal body rod protein FlgB	-0.31899
PS417_RS08440	Flagellar basal body L-ring protein FlgH	Cell motility	8	flagellar basal body L-ring protein	-0.356122
PS417_RS13440	Methyl-accepting chemotaxis protein	Cell motility	8	chemotaxis protein	-0.358576
PS417_RS08435	Flagellar basal body rod protein FlgG	Cell motility	8	flagellar basal body rod protein FlgG	-0.362562
PS417_RS05665	Methyl-accepting chemotaxis protein	Cell motility	8	methyl-accepting chemotaxis protein	-0.410656
PS417_RS15490	Methyl-accepting chemotaxis protein	Cell motility	8	methyl-accepting chemotaxis protein	-0.533445
PS417_RS16510	Nucleoside-specific outer membrane channel protein Tsx	Cell wall/membrane/envelope biogenesis	11	ion channel protein Tsx	2.5045
PS417_RS05400	Fructoselysine-6-P-deglycase FrlB and related proteins with duplicated sugar isomerase (SIS) domain	Cell wall/membrane/envelope biogenesis	11	sigma factor regulator FecR	0.759972
PS417_RS08865	Nucleoside-specific outer membrane channel protein Tsx	Cell wall/membrane/envelope biogenesis	11	membrane protein	0.757797
PS417_RS02200	Choline-glycine betaine transporter	Cell wall/membrane/envelope biogenesis	11	beta-aspartyl peptidase	0.475177
PS417_RS14270	4-amino-4-deoxy-L-arabinose transferase or related glycosyltransferase of PMT family	Cell wall/membrane/envelope biogenesis	11	4-amino-4-deoxy-L-arabinose transferase	0.4266
PS417_RS09365	L-alanine-DL-glutamate epimerase or related enzyme of enolase superfamily	Cell wall/membrane/envelope biogenesis	11	glucarate dehydratase	0.373763
PS417_RS18315	Uncharacterized protein involved in exopolysaccharide biosynthesis	Cell wall/membrane/envelope biogenesis	11	lipopolysaccharide biosynthesis protein	0.308224
PS417_RS18310	Periplasmic protein involved in polysaccharide export, contains SLBB domain of the beta-grasp fold	Cell wall/membrane/envelope biogenesis	11	sugar ABC transporter substrate-binding protein	0.302443
PS417_RS18295	Sugar transferase involved in LPS biosynthesis (colanic, teichoic acid)	Cell wall/membrane/envelope biogenesis	11	capsular polysaccharide biosynthesis protein	0.291031
PS417_RS06260	Carbohydrate-selective porin OprB	Cell wall/membrane/envelope biogenesis	11	porin	0.287144
PS417_RS22405	Membrane carboxypeptidase (penicillin-binding protein)	Cell wall/membrane/envelope biogenesis	11	glycosyl transferase family 51	-0.304561
PS417_RS08240	dTDP-4-amino-4,6-dideoxygalactose transaminase	Cell wall/membrane/envelope biogenesis	11	DegT/DnrJ/EryC1/StrS aminotransferase	-0.354497
PS417_RS07385	Uroporphyrinogen-III methylase (siroheme synthase)	Coenzyme transport and metabolism	10	uroporphyrin-III C-methyltransferase	1.56043
PS417_RS15040	Pimeloyl-ACP methyl ester carboxylesterase	Coenzyme transport and metabolism	10	alpha/beta hydrolase	0.386484
PS417_RS05620	Ubiquinone/menaquinone biosynthesis C-methylase UbiE	Coenzyme transport and metabolism	10	SAM-dependent methyltransferase	0.263382
PS417_RS02540	Dethiobiotin synthetase	Coenzyme transport and metabolism	10	dithiobiotin synthetase	-0.29363
PS417_RS24510	Adenosylmethionine-8-amino-7-oxononanoate aminotransferase	Coenzyme transport and metabolism	10	omega amino acid--pyruvate aminotransferase	-0.533355
PS417_RS20850	Pimeloyl-ACP methyl ester carboxylesterase	Coenzyme transport and metabolism	10	MFS transporter	-1.16827
PS417_RS21075	Multidrug efflux pump subunit AcrB	Defense mechanisms	17	multidrug transporter	0.213184
PS417_RS22180	Alkyl hydroperoxide reductase subunit AhpC (peroxiredoxin)	Defense mechanisms	17	peroxidase	-0.28188
PS417_RS02400	Inner membrane protein involved in colicin E2 resistance	Defense mechanisms	17	membrane protein	-0.728868
PS417_RS17080	Acyl-CoA reductase or other NAD-dependent aldehyde dehydrogenase	Energy production and conversion	12	methylmalonate-semialdehyde dehydrogenase	1.86037
PS417_RS13405	NAD(P)H-nitrite reductase, large subunit	Energy production and conversion	12	nitrite reductase	1.53805
PS417_RS04675	Acyl-CoA reductase or other NAD-dependent aldehyde dehydrogenase	Energy production and conversion	12	methylmalonate-semialdehyde dehydrogenase	0.881055
PS417_RS02295	Fe-S oxidoreductase	Energy production and conversion	12	(Fe-S)-binding protein	0.680437
PS417_RS02290	2,4-dienoyl-CoA reductase or related NADH-dependent reductase, Old Yellow Enzyme (OYE) family	Energy production and conversion	12	N-methylproline demethylase	0.669245
PS417_RS02305	Electron transfer flavoprotein, alpha and beta subunits	Energy production and conversion	12	electron transfer flavoprotein subunit beta	0.617518
PS417_RS02300	Electron transfer flavoprotein, alpha subunit	Energy production and conversion	12	electron transfer flavoprotein subunit alpha	0.616097
PS417_RS15035	2-polyprenyl-6-methoxyphenol hydroxylase and related FAD-dependent oxidoreductases	Energy production and conversion	12	6-hydroxynicotinate 3-monooxygenase	0.586821
PS417_RS27170	Mg2+/citrate symporter	Energy production and conversion	12	citrate transporter	0.565421
PS417_RS27420	Cytochrome c, mono- and diheme variants	Energy production and conversion	12	alcohol dehydrogenase	0.508378
PS417_RS13100	Na+/H+-dicarboxylate symporter	Energy production and conversion	12	C4-dicarboxylate ABC transporter	0.378952
PS417_RS16995	Acyl-CoA reductase or other NAD-dependent aldehyde dehydrogenase	Energy production and conversion	12	2,5-dioxovalerate dehydrogenase	0.357916
PS417_RS02315	Ferredoxin-NADP reductase	Energy production and conversion	12	ferredoxin	0.300982
PS417_RS08940	Mg2+/citrate symporter	Energy production and conversion	12	citrate transporter	-0.260816
PS417_RS02780	Alcohol dehydrogenase, class IV	Energy production and conversion	12	putative alcohol dehydrogenase	-0.286417
PS417_RS20940	Alcohol dehydrogenase, class IV	Energy production and conversion	12	alcohol dehydrogenase	-0.301143
PS417_RS05015	Heme/copper-type cytochrome/quinol oxidase, subunit 1	Energy production and conversion	12	cytochrome O ubiquinol oxidase	-0.315042
PS417_RS00800	Acyl-CoA reductase or other NAD-dependent aldehyde dehydrogenase	Energy production and conversion	12	gamma-glutamyl-gamma-aminobutyraldehyde dehydrogenase	-0.3212
PS417_RS05735	NADH-FMN oxidoreductase RutF, flavin reductase (DIM6/NTAB) family	Energy production and conversion	12	Asp/Glu/hydantoin racemase	-0.429178
PS417_RS06870	Na+/H+-dicarboxylate symporter	Energy production and conversion	12	C4-dicarboxylate ABC transporter	-0.44542
PS417_RS15155	Pyruvate dehydrogenase complex, dehydrogenase (E1) component	Energy production and conversion	12	pyruvate dehydrogenase E1	-0.448481
PS417_RS02485	Malate synthase	Energy production and conversion	12	malate synthase	-0.546779
PS417_RS24505	Acyl-CoA reductase or other NAD-dependent aldehyde dehydrogenase	Energy production and conversion	12	methylmalonate-semialdehyde dehydrogenase	-0.619283
PS417_RS00345	Pyruvate/oxaloacetate carboxyltransferase	Energy production and conversion	12	pyruvate carboxylase	-0.754097
PS417_RS11630	Isocitrate lyase	Energy production and conversion	12	isocitrate lyase	-0.97778
PS417_RS11120	P pilus assembly protein, chaperone PapD	Extracellular structures	22	type 1 pili usher pathway chaperone CsuC	0.37486
PS417_RS11115	Spore coat protein U (SCPU) domain, function unknown	Function unknown	4	spore coat protein	0.563688
PS417_RS09715	Uncharacterized membrane protein, required for colicin V production	Function unknown	4	colicin V production CvpA	0.501913
PS417_RS11970	Predicted small integral membrane protein	Function unknown	4	membrane protein	0.420515
PS417_RS11110	Spore coat protein U (SCPU) domain, function unknown	Function unknown	4	spore coat protein	0.366744
PS417_RS17570	Uncharacterized conserved protein YceH, UPF0502 family	Function unknown	4	hypothetical protein	0.334204
PS417_RS07125	Uncharacterized conserved protein, circularly permuted ATPgrasp superfamily	Function unknown	4	hypothetical protein	0.241312
PS417_RS05170	Uncharacterized conserved protein YcfJ, contains glycine zipper 2TM domain	Function unknown	4	hypothetical protein	-0.219161
PS417_RS24100	Uncharacterized conserved protein YbgA, DUF1722 family	Function unknown	4	hypothetical protein	-0.25004
PS417_RS27140	Uncharacterized conserved protein YjiS, DUF1127 family	Function unknown	4	hypothetical protein	-0.729629
PS417_RS24930	ABC-type uncharacterized transport system, ATPase component	General function prediction only	6	urea ABC transporter ATP-binding protein	0.867185
PS417_RS16145	Predicted dehydrogenase	General function prediction only	6	oxidoreductase	0.832057
PS417_RS04915	Antibiotic biosynthesis monooxygenase (ABM) superfamily enzyme	General function prediction only	6	antibiotic biosynthesis monooxygenase	0.77042
PS417_RS16150	Predicted dehydrogenase	General function prediction only	6	inositol 2-dehydrogenase	0.746929
PS417_RS04685	Predicted enzyme of the cupin superfamily	General function prediction only	6	cupin	0.699537
PS417_RS06470	Lactam utilization protein B (function unknown)	General function prediction only	6	hypothetical protein	0.655921
PS417_RS12995	Predicted dehydrogenase	General function prediction only	6	1-carboxy-3-chloro-3,4-dihydroxycyclo hexa-1,5-diene dehydrogenase	0.492959
PS417_RS14430	Predicted ABC-type sugar transport system, permease component	General function prediction only	6	ribose ABC transporter permease	0.453914
PS417_RS15505	Predicted amidohydrolase	General function prediction only	6	nitrilase	0.423007
PS417_RS24735	Uncharacterized conserved protein YfaS, alpha-2-macroglobulin family	General function prediction only	6	putative lipoprotein	0.322051
PS417_RS20795	Uncharacterized membrane protein AbrB, regulator of aidB expression	General function prediction only	6	membrane protein	0.305623
PS417_RS04140	ATPase components of ABC transporters with duplicated ATPase domains	General function prediction only	6	heme ABC transporter ATP-binding protein	0.289544
PS417_RS23645	Predicted oxidoreductase (related to aryl-alcohol dehydrogenase)	General function prediction only	6	aldo-keto reductase	0.27942
PS417_RS22930	Predicted ribonuclease YlaK, contains NYN-type RNase and PhoH-family ATPase domains	General function prediction only	6	ATPase	-0.29404
PS417_RS22895	Predicted esterase	General function prediction only	6	carboxylesterase	-0.35679
PS417_RS24090	Predicted NAD/FAD-dependent oxidoreductase	General function prediction only	6	FAD-dependent oxidoreductase	-0.380713
PS417_RS11890	Integral membrane protein, interacts with FtsH	General function prediction only	6	HflBKC-binding inner membrane protein	-0.3951
PS417_RS13970	NAD(P)H-dependent flavin oxidoreductase YrpB, nitropropane dioxygenase family	General function prediction only	6	2-nitropropane dioxygenase	-0.442122
PS417_RS09450	Uncharacterized conserved protein , conains N-terminal glutamine amidotransferase (GATase1)-like domain	General function prediction only	6	hypothetical protein	-0.447852
PS417_RS02505	Secreted phosphatase, PhoX family	General function prediction only	6	transcriptional initiation protein Tat	-1.50753
PS417_RS21035	Putative hemolysin	General function prediction only	6	hypothetical protein	-1.70694
PS417_RS07395	Nitrate/nitrite transporter NarK	Inorganic ion transport and metabolism	3	MFS transporter	1.98325
PS417_RS13400	Sulfite reductase, alpha subunit (flavoprotein)	Inorganic ion transport and metabolism	3	putative bifunctional reductase	1.07684
PS417_RS14885	Periplasmic deferrochelatase/peroxidase EfeB	Inorganic ion transport and metabolism	3	hypothetical protein	0.580962
PS417_RS10140	Outer membrane receptor proteins, mostly Fe transport	Inorganic ion transport and metabolism	3	TonB-denpendent receptor	0.462417
PS417_RS02310	Phenylpropionate dioxygenase or related ring-hydroxylating dioxygenase, large terminal subunit	Inorganic ion transport and metabolism	3	Rieske (2Fe-2S) protein	0.377269
PS417_RS27175	Membrane protein TerC, possibly involved in tellurium resistance	Inorganic ion transport and metabolism	3	membrane protein	0.369548
PS417_RS19270	Ammonia channel protein AmtB	Inorganic ion transport and metabolism	3	ammonium transporter	0.342137
PS417_RS18560	ABC-type Fe3+ transport system, periplasmic component	Inorganic ion transport and metabolism	3	ABC transporter substrate-binding protein	-0.264175
PS417_RS27325	Catalase	Inorganic ion transport and metabolism	3	hydroperoxidase II	-0.317062
PS417_RS19620	K+-transporting ATPase, A chain	Inorganic ion transport and metabolism	3	ATPase	-0.427429
PS417_RS22190	Bacterioferritin (cytochrome b1)	Inorganic ion transport and metabolism	3	bacterioferritin	-0.462741
PS417_RS19615	High-affinity K+ transport system, ATPase chain B	Inorganic ion transport and metabolism	3	potassium-transporting ATPase subunit B	-0.62339
PS417_RS19225	Type III secretion system substrate exporter, FlhB-like	Intracellular trafficking, secretion, and vesicular transport	16	FlhB	0.36271
PS417_RS24635	Flp pilus assembly protein, pilin Flp	Intracellular trafficking, secretion, and vesicular transport	16	pilus assembly protein	-0.526406
PS417_RS04680	3-hydroxyisobutyrate dehydrogenase or related beta-hydroxyacid dehydrogenase	Lipid transport and metabolism	7	3-hydroxyisobutyrate dehydrogenase	0.93911
PS417_RS14235	Acyl-CoA dehydrogenase related to the alkylation response protein AidB	Lipid transport and metabolism	7	acyl-CoA dehydrogenase	0.912043
PS417_RS17110	Acyl-coenzyme A synthetase/AMP-(fatty) acid ligase	Lipid transport and metabolism	7	AMP-dependent synthetase	0.81715
PS417_RS14240	Enoyl-CoA hydratase/carnithine racemase	Lipid transport and metabolism	7	crotonase	0.806759
PS417_RS27425	Choline dehydrogenase or related flavoprotein	Lipid transport and metabolism	7	GMC family oxidoreductase	0.518873
PS417_RS16270	NAD(P)-dependent dehydrogenase, short-chain alcohol dehydrogenase family	Lipid transport and metabolism	7	diacetyl reductase	0.470678
PS417_RS13490	Phospholipase/lecithinase/hemolysin	Lipid transport and metabolism	7	GDSL family lipase	0.463724
PS417_RS07560	Acyl-CoA dehydrogenase related to the alkylation response protein AidB	Lipid transport and metabolism	7	acyl-CoA dehydrogenase	0.406235
PS417_RS12960	Long-chain fatty acid transport protein	Lipid transport and metabolism	7	membrane protein	0.360976
PS417_RS22520	NAD(P)-dependent dehydrogenase, short-chain alcohol dehydrogenase family	Lipid transport and metabolism	7	3-oxoacyl-ACP reductase	0.3292
PS417_RS18900	Long-chain acyl-CoA synthetase (AMP-forming)	Lipid transport and metabolism	7	AMP-binding acetyl-CoA synthetase	0.240622
PS417_RS09020	Acyl-CoA synthetase (AMP-forming)/AMP-acid ligase II	Lipid transport and metabolism	7	long-chain acyl-CoA synthetase	-0.27192
PS417_RS11190	Acetyl-CoA carboxylase, carboxyltransferase component	Lipid transport and metabolism	7	methylcrotonoyl-CoA carboxylase	-0.326416
PS417_RS07030	NAD(P)-dependent dehydrogenase, short-chain alcohol dehydrogenase family	Lipid transport and metabolism	7	short-chain dehydrogenase	-0.338881
PS417_RS20920	Crotonobetainyl-CoA:carnitine CoA-transferase CaiB and related acyl-CoA transferases	Lipid transport and metabolism	7	carnitine dehydratase	-0.34413
PS417_RS16565	Enoyl-CoA hydratase/carnithine racemase	Lipid transport and metabolism	7	enoyl-CoA hydratase	-0.44198
PS417_RS02550	Acyl-CoA dehydrogenase related to the alkylation response protein AidB	Lipid transport and metabolism	7	acyl-CoA dehydrogenase	-0.512563
PS417_RS17480	Acetyl-CoA acetyltransferase	Lipid transport and metabolism	7	acetyl-CoA acetyltransferase	-0.921441
PS417_RS17475	Acyl CoA:acetate/3-ketoacid CoA transferase, beta subunit	Lipid transport and metabolism	7	succinyl-CoA:3-ketoacid-CoA transferase	-0.927735
PS417_RS24425	Short chain fatty acids transporter	Lipid transport and metabolism	7	putative fatty acid transporter-like membrane protein	-0.929184
PS417_RS22080	Phage-related baseplate assembly protein	Mobilome: prophages, transposons	21	baseplate J protein	-0.371922
PS417_RS22075	Bacteriophage P2-related tail formation protein	Mobilome: prophages, transposons	21	tail protein	-0.376528
PS417_RS22025	Phage protein D	Mobilome: prophages, transposons	21	hypothetical protein	-0.381559
PS417_RS22090	Phage P2 baseplate assembly protein gpV	Mobilome: prophages, transposons	21	baseplate assembly protein	-0.381577
PS417_RS22050	Phage tail tube protein FII	Mobilome: prophages, transposons	21	phage tail protein	-0.578003
PS417_RS22055	Phage tail sheath protein FI	Mobilome: prophages, transposons	21	tail protein	-0.619597
PS417_RS09015	No COG Annotation	No COG Annotation	25	hypothetical protein	1.14227
PS417_RS01640	No COG Annotation	No COG Annotation	25	phosphorylcholine phosphatase	0.760782
PS417_RS26290	No COG Annotation	No COG Annotation	25	hypothetical protein	0.748943
PS417_RS05995	No COG Annotation	No COG Annotation	25	lactate dehydrogenase	0.666281
PS417_RS03360	No COG Annotation	No COG Annotation	25	hypothetical protein	0.659497
PS417_RS02125	No COG Annotation	No COG Annotation	25	diguanylate cyclase	0.652355
PS417_RS02285	No COG Annotation	No COG Annotation	25	hypothetical protein	0.632847
PS417_RS02065	No COG Annotation	No COG Annotation	25	hypothetical protein	0.616709
PS417_RS26295	No COG Annotation	No COG Annotation	25	SMC domain containing protein	0.606355
PS417_RS14890	No COG Annotation	No COG Annotation	25	putative lipoprotein	0.593533
PS417_RS11900	No COG Annotation	No COG Annotation	25	hypothetical protein	0.575044
PS417_RS08545	No COG Annotation	No COG Annotation	25	chemotaxis protein CheY	0.556754
PS417_RS00900	No COG Annotation	No COG Annotation	25	membrane protein	0.532635
PS417_RS24955	No COG Annotation	No COG Annotation	25	acetyltransferase	0.516211
PS417_RS17815	No COG Annotation	No COG Annotation	25	hypothetical protein	0.488209
PS417_RS03355	No COG Annotation	No COG Annotation	25	chitin-binding protein	0.475951
PS417_RS26285	No COG Annotation	No COG Annotation	25	hypothetical protein	0.423876
PS417_RS04200	No COG Annotation	No COG Annotation	25	hypothetical protein	0.418515
PS417_RS07935	No COG Annotation	No COG Annotation	25	reverse transcriptase	0.418163
PS417_RS01950	No COG Annotation	No COG Annotation	25	malonate transporter	0.414415
PS417_RS27255	No COG Annotation	No COG Annotation	25	DeoR family transcriptional regulator	0.410992
PS417_RS18785	No COG Annotation	No COG Annotation	25	dipeptidase	0.409024
PS417_RS04165	No COG Annotation	No COG Annotation	25	membrane protein	0.396331
PS417_RS07180	No COG Annotation	No COG Annotation	25	hypothetical protein	0.39336
PS417_RS19325	No COG Annotation	No COG Annotation	25	histidine kinase	0.381378
PS417_RS24675	No COG Annotation	No COG Annotation	25	hypothetical protein	0.379183
PS417_RS17205	No COG Annotation	No COG Annotation	25	caspase-1, p20	0.335939
PS417_RS02230	No COG Annotation	No COG Annotation	25	hypothetical protein	0.315132
PS417_RS08745	No COG Annotation	No COG Annotation	25	terpene utilization protein AtuA	0.309579
PS417_RS07710	No COG Annotation	No COG Annotation	25	membrane protein	0.303481
PS417_RS05780	No COG Annotation	No COG Annotation	25	pilus assembly protein PilZ	0.296917
PS417_RS27430	No COG Annotation	No COG Annotation	25	gluconate 2-dehydrogenase	0.289402
PS417_RS15030	No COG Annotation	No COG Annotation	25	hypothetical protein	0.285177
PS417_RS22535	No COG Annotation	No COG Annotation	25	hypothetical protein	0.279979
PS417_RS21205	No COG Annotation	No COG Annotation	25	diguanylate phosphodiesterase	0.272246
PS417_RS04225	No COG Annotation	No COG Annotation	25	hypothetical protein	0.259802
PS417_RS22530	No COG Annotation	No COG Annotation	25	MFS transporter	0.242444
PS417_RS01490	No COG Annotation	No COG Annotation	25	hypothetical protein	0.23115
PS417_RS06360	No COG Annotation	No COG Annotation	25	pili assembly chaperone	0.218799
PS417_RS14375	No COG Annotation	No COG Annotation	25	porin	-0.242177
PS417_RS04570	No COG Annotation	No COG Annotation	25	hypothetical protein	-0.285938
PS417_RS09160	No COG Annotation	No COG Annotation	25	DeoR family transcriptional regulator	-0.300846
PS417_RS24690	No COG Annotation	No COG Annotation	25	pilus assembly protein TadE	-0.309855
PS417_RS14380	No COG Annotation	No COG Annotation	25	pili assembly chaperone	-0.324795
PS417_RS15580	No COG Annotation	No COG Annotation	25	hypothetical protein	-0.327905
PS417_RS21755	No COG Annotation	No COG Annotation	25	hypothetical protein	-0.330145
PS417_RS21775	No COG Annotation	No COG Annotation	25	type 1 pili tip component	-0.333033
PS417_RS25175	No COG Annotation	No COG Annotation	25	membrane protein	-0.343798
PS417_RS08390	No COG Annotation	No COG Annotation	25	DNA methyltransferase	-0.344709
PS417_RS01300	No COG Annotation	No COG Annotation	25	ribonucleotide reductase	-0.353611
PS417_RS11550	No COG Annotation	No COG Annotation	25	hypothetical protein	-0.365767
PS417_RS23595	No COG Annotation	No COG Annotation	25	phosphatidylcholine-hydrolyzing phospholipase C	-0.38971
PS417_RS02465	No COG Annotation	No COG Annotation	25	DNA polymerase III subunit epsilon	-0.394293
PS417_RS22095	No COG Annotation	No COG Annotation	25	hypothetical protein	-0.396558
PS417_RS22705	No COG Annotation	No COG Annotation	25	hypothetical protein	-0.405729
PS417_RS20155	No COG Annotation	No COG Annotation	25	pilus assembly protein	-0.427525
PS417_RS22060	No COG Annotation	No COG Annotation	25	hypothetical protein	-0.447774
PS417_RS09485	No COG Annotation	No COG Annotation	25	hypothetical protein	-0.452807
PS417_RS10485	No COG Annotation	No COG Annotation	25	hypothetical protein	-0.4639
PS417_RS22065	No COG Annotation	No COG Annotation	25	hypothetical protein	-0.472328
PS417_RS22040	No COG Annotation	No COG Annotation	25	tail tape measure protein	-0.495687
PS417_RS09665	No COG Annotation	No COG Annotation	25	S-adenosyl-L-methionine (SAM)-dependent methyltransferase PhcB	-0.500067
PS417_RS07945	No COG Annotation	No COG Annotation	25	hypothetical protein	-0.540198
PS417_RS22045	No COG Annotation	No COG Annotation	25	hypothetical protein	-0.640577
PS417_RS19245	No COG Annotation	No COG Annotation	25	hypothetical protein	-0.642106
PS417_RS14455	No COG Annotation	No COG Annotation	25	long-chain fatty acid--CoA ligase	-1.03631
PS417_RS12740	No COG Annotation	No COG Annotation	25	putative family S43 non-peptidase protein	-1.42319
PS417_RS17460	No COG Annotation	No COG Annotation	25	hypothetical protein	-1.59446
PS417_RS09875	Inosine-uridine nucleoside N-ribohydrolase	Nucleotide transport and metabolism	18	hypothetical protein	2.47515
PS417_RS16515	Purine nucleoside permease	Nucleotide transport and metabolism	18	hypothetical protein	2.38145
PS417_RS24520	Xanthine/uracil permease	Nucleotide transport and metabolism	18	xanthine permease	0.935597
PS417_RS10890	Dihydroorotate dehydrogenase	Nucleotide transport and metabolism	18	dihydropyrimidine dehydrogenase subunit B	0.905572
PS417_RS10900	Dihydroorotase or related cyclic amidohydrolase	Nucleotide transport and metabolism	18	phenylhydantoinase	0.785424
PS417_RS08125	Cytosine/uracil/thiamine/allantoin permease	Nucleotide transport and metabolism	18	nitrate reductase	0.563331
PS417_RS02360	Formyltetrahydrofolate hydrolase	Nucleotide transport and metabolism	18	formyltetrahydrofolate deformylase	0.50057
PS417_RS07155	GMP synthase - Glutamine amidotransferase domain	Nucleotide transport and metabolism	18	amidotransferase	-0.244307
PS417_RS25050	Ni2+-binding GTPase involved in regulation of expression and maturation of urease and hydrogenase	Posttranslational modification, protein turnover, chaperones	13	urease accessory protein UreG	1.15661
PS417_RS25055	Hydrogenase/urease accessory protein HupE	Posttranslational modification, protein turnover, chaperones	13	protein hupE	0.991131
PS417_RS25045	Urease accessory protein UreF	Posttranslational modification, protein turnover, chaperones	13	urease accessory protein UreF	0.932634
PS417_RS25040	Urease accessory protein UreE	Posttranslational modification, protein turnover, chaperones	13	urease accessory protein UreE	0.794408
PS417_RS18720	Glutathione S-transferase	Posttranslational modification, protein turnover, chaperones	13	glutathione S-transferase	0.36478
PS417_RS08955	Glutaredoxin	Posttranslational modification, protein turnover, chaperones	13	glutaredoxin	0.357979
PS417_RS07135	Transglutaminase-like enzyme, putative cysteine protease	Posttranslational modification, protein turnover, chaperones	13	transglutaminase	0.308936
PS417_RS18595	C-terminal processing protease CtpA/Prc, contains a PDZ domain	Posttranslational modification, protein turnover, chaperones	13	peptidase S41	0.213794
PS417_RS10990	ATP-dependent Lon protease, bacterial type	Posttranslational modification, protein turnover, chaperones	13	peptidase	-0.207685
PS417_RS11690	ATP-dependent Clp protease ATP-binding subunit ClpA	Posttranslational modification, protein turnover, chaperones	13	ATP-dependent Clp protease ATP-binding protein	-0.228318
PS417_RS11685	ATP-dependent Clp protease adapter protein ClpS	Posttranslational modification, protein turnover, chaperones	13	ATP-dependent Clp protease ClpS	-0.279566
PS417_RS00565	ATP-dependent Clp protease ATP-binding subunit ClpA	Posttranslational modification, protein turnover, chaperones	13	ATPase AAA	-0.33695
PS417_RS22650	Bacterial nucleoid DNA-binding protein	Replication, recombination and repair	15	dipicolinate synthase	0.311096
PS417_RS04335	DNA repair ATPase RecN	Replication, recombination and repair	15	recombinase	-0.248382
PS417_RS14025	Site-specific recombinase XerD	Replication, recombination and repair	15	recombinase	-0.322263
PS417_RS15045	Maleate cis-trans isomerase	Secondary metabolites biosynthesis, transport and catabolism	19	Asp/Glu racemase	0.65421
PS417_RS18855	NADPH-dependent curcumin reductase CurA	Secondary metabolites biosynthesis, transport and catabolism	19	NADP-dependent oxidoreductase	0.423023
PS417_RS01085	Enhancing lycopene biosynthesis protein 2	Secondary metabolites biosynthesis, transport and catabolism	19	isoprenoid biosynthesis protein	-0.234834
PS417_RS16330	Non-ribosomal peptide synthetase component F	Secondary metabolites biosynthesis, transport and catabolism	19	peptide synthase	-0.478601
PS417_RS07390	Serine/threonine protein phosphatase PrpC	Signal transduction mechanisms	9	protein kinase	1.60855
PS417_RS16425	Signal transduction histidine kinase	Signal transduction mechanisms	9	ATPase	0.599586
PS417_RS26095	DNA-binding transcriptional response regulator, NtrC family, contains REC, AAA-type ATPase, and a Fis-type DNA-binding domains	Signal transduction mechanisms	9	nitrogen regulation protein NR(I)	0.330076
PS417_RS26090	Signal transduction histidine kinase, nitrogen specific	Signal transduction mechanisms	9	sensor histidine kinase	0.261566
PS417_RS03825	Signal transduction histidine kinase	Signal transduction mechanisms	9	sensor histidine kinase	-0.257102
PS417_RS22755	Regulator of sirC expression, contains transglutaminase-like and TPR domains	Signal transduction mechanisms	9	hypothetical protein	-0.290474
PS417_RS04110	Carbon starvation protein CstA	Signal transduction mechanisms	9	carbon starvation protein A	-0.305268
PS417_RS18600	EAL domain, c-di-GMP-specific phosphodiesterase class I (or its enzymatically inactive variant)	Signal transduction mechanisms	9	diguanylate phosphodiesterase	-0.365007
PS417_RS08500	Signal transduction histidine kinase	Signal transduction mechanisms	9	sensor histidine kinase	-0.416345
PS417_RS09860	DNA-binding transcriptional regulator, LacI/PurR family	Transcription	2	LacI family transcription regulator	2.43614
PS417_RS07400	Two-component response regulator, AmiR/NasT family, consists of REC and RNA-binding antiterminator (ANTAR) domains	Transcription	2	histidine kinase	1.08146
PS417_RS06390	DNA-binding transcriptional regulator, LacI/PurR family	Transcription	2	LacI family transcription regulator	0.791381
PS417_RS05410	DNA-binding transcriptional regulator, GntR family	Transcription	2	GntR family transcriptional regulator	0.673749
PS417_RS17130	Transcriptional regulator GlxA family, contains an amidase domain and an AraC-type DNA-binding HTH domain	Transcription	2	AraC family transcriptional regulator	0.501746
PS417_RS13090	DNA-binding transcriptional regulator, GntR family	Transcription	2	GntR family transcriptional regulator	0.494635
PS417_RS14420	DNA-binding transcriptional regulator, LacI/PurR family	Transcription	2	LacI family transcriptional regulator	0.415812
PS417_RS20235	Transcription-repair coupling factor (superfamily II helicase)	Transcription	2	transcription-repair coupling factor	0.367941
PS417_RS04980	ATP-, maltotriose- and DNA-dependent transcriptional regulator MalT	Transcription	2	LuxR family transcriptional regulator	0.332532
PS417_RS14410	DNA-binding transcriptional regulator, Lrp family	Transcription	2	AsnC family transcriptional regulator	0.330439
PS417_RS06010	Cold shock protein, CspA family	Transcription	2	cold-shock protein	-0.292244
PS417_RS09895	Cold shock protein, CspA family	Transcription	2	cold-shock protein	-0.302812
PS417_RS24105	DNA-binding transcriptional regulator, MerR family	Transcription	2	MerR family transcriptional regulator	-0.303222
PS417_RS20255	DNA-binding transcriptional regulator, AcrR family	Transcription	2	TetR family transcriptional regulator	-0.378401
PS417_RS05610	DNA-binding response regulator, OmpR family, contains REC and winged-helix (wHTH) domain	Transcription	2	XRE family transcriptional regulator	-0.3903
PS417_RS02225	Transcriptional regulator GlxA family, contains an amidase domain and an AraC-type DNA-binding HTH domain	Transcription	2	AraC family transcriptional regulator	-0.433726
PS417_RS19410	DNA-binding transcriptional regulator, MarR family	Transcription	2	MarR family transcriptional regulator	-0.561649
PS417_RS10540	Asp-tRNAAsn/Glu-tRNAGln amidotransferase A subunit or related amidase	Translation, ribosomal structure and biogenesis	14	amidase	0.686935
PS417_RS14280	Methionyl-tRNA formyltransferase	Translation, ribosomal structure and biogenesis	14	bifunctional UDP-glucuronic acid decarboxylase/UDP-4-amino-4-deoxy-L-arabinose formyltransferase	0.436672
PS417_RS04025	tRNA/tmRNA/rRNA uracil-C5-methylase, TrmA/RlmC/RlmD family	Translation, ribosomal structure and biogenesis	14	tRNA (uracil-5-)-methyltransferase	0.398694
PS417_RS00370	Protein N-acetyltransferase, RimJ/RimL family	Translation, ribosomal structure and biogenesis	14	GNAT family acetyltransferase	-0.319972
PS417_RS23445	Ribosome-associated translation inhibitor RaiA	Translation, ribosomal structure and biogenesis	14	ribosome hibernation promoting factor HPF	-0.330156
PS417_RS04470	23S rRNA G2069 N7-methylase RlmK or C1962 C5-methylase RlmI	Translation, ribosomal structure and biogenesis	14	SAM-dependent methyltransferase	-0.476333
